# Supplementary material for: Nuclear proteasomes buffer cytoplasmic proteins during autophagy compromise
Source: Nat Cell Biol. 2024 Aug 29;26(10):1691–9. doi: 10.1038/s41556-024-01488-7 (PMC11469956; doi:10.1038/s41556-024-01488-7)
Supplement: Supplementary file 3 — Supplementary Table 1. Negative genetic and SL interactions with core autophagy genes. Table 2. Raw screen data in ATG16 WT and KO cells. Table 3. Raw screen data in ATG9 WT and KO cells. Table 4. Proteasome subunits or nucleoporins in negative genetic and synthetic lethal interactions with core autophagy genes. Table 5. siRNA oligonucleotides and pre-designed pLKO.1 shRNA vectors. Table 6. sgRNA oligonucleotides. [file 41556_2024_1488_MOESM3_ESM.xlsx]

## Sheet: Supplementary Table 1
Supplementary Table 1. Negative genetic and synthetic lethal interactions with core autophagy genes
	Yeast_gene	Interactions	Human_gene	Orthologue_Name	Interactors
1	NUP116	12	NUP98	nucleoporin 98 and 96 precursor	ATG1, ATG10, ATG12, ATG13, ATG14, ATG18, ATG3, ATG5, ATG7, ATG8, ATG9, VPS30
2	CDC39	11	CNOT1	CCR4-NOT transcription complex subunit 1	ATG1, ATG10, ATG13, ATG14, ATG18, ATG3, ATG5, ATG7, ATG8, ATG9, VPS30
3	RPN8	8	PSMD7	proteasome 26S subunit, non-ATPase 7	ATG1, ATG10, ATG12, ATG13, ATG16, ATG18, ATG3, ATG7
4	PMA2	7	ATP2C1	ATPase secretory pathway Ca2+ transporting 1	ATG1, ATG10, ATG13, ATG14, ATG2, ATG4, ATG7
5	PMA2	7	ATP2C2	ATPase secretory pathway Ca2+ transporting 2	ATG1, ATG10, ATG13, ATG14, ATG2, ATG4, ATG7
6	FPS1	6	AQP9	aquaporin 9	ATG13, ATG17, ATG2, ATG3, ATG4, VPS30
7	FPS1	6	AQP7P3	aquaporin 7 pseudogene 3	ATG13, ATG17, ATG2, ATG3, ATG4, VPS30
8	FPS1	6	AQP10	aquaporin 10	ATG13, ATG17, ATG2, ATG3, ATG4, VPS30
9	STU2	6	CKAP5	cytoskeleton associated protein 5	ATG1, ATG13, ATG3, ATG5, ATG9, VPS30
10	SEC22	6	SEC22A	SEC22 homolog A, vesicle trafficking protein	ATG1, ATG10, ATG12, ATG2, ATG3, ATG9
11	SEC22	6	SEC22C	SEC22 homolog C, vesicle trafficking protein	ATG1, ATG10, ATG12, ATG2, ATG3, ATG9
12	CUS1	6	SF3B2	splicing factor 3b subunit 2	ATG1, ATG13, ATG14, ATG3, ATG8, ATG9
13	ERP3	5	TMED1	transmembrane p24 trafficking protein 1	ATG1, ATG12, ATG16, ATG3, ATG7
14	ERP3	5	TMED6	transmembrane p24 trafficking protein 6	ATG1, ATG12, ATG16, ATG3, ATG7
15	ERP3	5	TMED3	transmembrane p24 trafficking protein 3	ATG1, ATG12, ATG16, ATG3, ATG7
16	ERP3	5	TICAM2	toll like receptor adaptor molecule 2	ATG1, ATG12, ATG16, ATG3, ATG7
17	ERP3	5	TMED5	transmembrane p24 trafficking protein 5	ATG1, ATG12, ATG16, ATG3, ATG7
18	ERP3	5	TMED7	transmembrane p24 trafficking protein 7	ATG1, ATG12, ATG16, ATG3, ATG7
19	SNF1	5	TRIB1	tribbles pseudokinase 1	ATG14, ATG16, ATG3, ATG4, ATG5
20	SNF1	5	TRIB2	tribbles pseudokinase 2	ATG14, ATG16, ATG3, ATG4, ATG5
21	SNF1	5	STK40	serine/threonine kinase 40	ATG14, ATG16, ATG3, ATG4, ATG5
22	CAB1	5	PANK1	pantothenate kinase 1	ATG10, ATG16, ATG3, ATG5, ATG7
23	CAB1	5	PANK4	pantothenate kinase 4 (inactive)	ATG10, ATG16, ATG3, ATG5, ATG7
24	CAB1	5	PANK3	pantothenate kinase 3	ATG10, ATG16, ATG3, ATG5, ATG7
25	CDC20	5	CDC20B	cell division cycle 20B	ATG13, ATG3, ATG8, ATG9, VPS30
26	FMP48	5	NEK10	NIMA related kinase 10	ATG1, ATG14, ATG8, ATG9, VPS30
27	FMP48	5	NEK9	NIMA related kinase 9	ATG1, ATG14, ATG8, ATG9, VPS30
28	LSM8	5	LSM8	LSM8 homolog, U6 small nuclear RNA associated	ATG12, ATG16, ATG3, ATG5, VPS30
29	NUP133	5	NUP133	nucleoporin 133	ATG1, ATG12, ATG2, ATG3, ATG8
30	SGD1	5	NOM1	nucleolar protein with MIF4G domain 1	ATG1, ATG12, ATG16, ATG3, ATG9
31	PFK2	5	PFKL	phosphofructokinase, liver type	ATG1, ATG14, ATG17, ATG4, ATG8
32	ANT1	5	SLC25A13	solute carrier family 25 member 13	ATG1, ATG12, ATG16, ATG3, VPS30
33	ANT1	5	SLC25A12	solute carrier family 25 member 12	ATG1, ATG12, ATG16, ATG3, VPS30
* We performed SL screening targeting for 30 genes. Because there were no sequences for AQP7P3, AQP10 and SEC22C from gRNA library that we accessed, they were not included in our primary screen.

## Sheet: Supplementary Table 2
Supplementary Table 2. Raw screen data in ATG16 WT and KO cells.
		ATG16+	ATG16+	ATG16+		ATG16+	ATG16+	ATG16+		ATG16+	ATG16+	ATG16+				ATG16-	ATG16-	ATG16-		ATG16-	ATG16-	ATG16-		ATG16-	ATG16-	ATG16-
		DAY3	DAY3	DAY3		DAY9	DAY9	DAY9		DAY12	DAY12	DAY12				DAY3	DAY3	DAY3		DAY9	DAY9	DAY9		DAY12	DAY12	DAY12
Name		Plate#1	Plate#2	Plate#3		Plate#1	Plate#2	Plate#3		Plate#1	Plate#2	Plate#3		Name		Plate#1	Plate#2	Plate#3		Plate#1	Plate#2	Plate#3		Plate#1	Plate#2	Plate#3
NUP98 #1	1	10.9663	16.4196	19.8614	1	15.8713	18.13	17.2606	1	12.5546	15.6798	19.0092		NUP98 #1	1	9.36819	17.1563	10.4005	1	9.86157	15.8845	12.1381	1	8.59077	10.0806	12.2727
NUP98 #2	2	30.8943	37.8664	42.4171	2	25.2232	30.9112	28.4424	2	20.8287	23.1377	28.291		NUP98 #2	2	27.093	35.2232	29.4857	2	16.777	16.4811	17.3034	2	11.0397	13.7017	17.3469
CNOT #1	3	50	58.1477	62.037	3	56.8985	63.7931	58.7356	3	52.5287	53.8373	60.4598		CNOT #1	3	45.892	54.067	46.7986	3	45.0688	51.0808	48.2039	3	37.0621	48.0792	48.6047
CNOT #2	4	61.5029	69.7809	73.3714	4	59.3258	66.3616	59.8152	4	52.5146	71.497	55.5046		CNOT #2	4	62.073	68	62.4711	4	50.5178	54.0046	54.3757	4	38.7941	43.2	42.9066
PSMD7 #1	5	22.3982	28.0742	30.445	5	22.4694	29.2343	26.2258	5	17.2149	23.1116	26.1574		PSMD7 #1	5	20.7526	29.9517	23.1555	5	18.1718	23.2	22.7586	5	12.527	16.2255	19.8178
PSMD7 #2	6	48.829	54.1716	56.3657	6	25.4464	26.9461	29.1713	6	34.3353	34.0146	28.8309		PSMD7 #2	6	37.8947	45.9394	39.2361	6	11.8463	17.191	13.5519	6	7.48528	11.3856	11.8162
ATP2C1 #1	7	35.7968	43.7133	48.0952	7	45.5257	50.3417	48.6827	7	42.2071	42.8571	45.7471		ATP2C1 #1	7	26.3398	36.7594	31.0148	7	29.1995	36.2168	34.375	7	25.8278	31.019	32.6413
ATP2C1 #2	8	21.5576	26.2916	28.0277	8	28.7318	32.093	28.9773	8	22.6872	29.664	29.3163		ATP2C1 #2	8	18.4181	29.2624	21.0586	8	18.1319	25.6322	27.0953	8	14.5652	25.0851	22.6394
ATP2C2 #1	9	45.4118	51.2911	54.9824	9	55.7078	59.9772	57.2414	9	50.5682	52.7873	59.7418		ATP2C2 #1	9	37.3396	45.8838	37.156	9	38.1007	46.0116	43.2526	9	32.9897	42.1114	40.5882
ATP2C2 #2	10	32.5662	38.7515	41.6471	10	40.5063	42.3256	40.676	10	35.5204	37.8132	45.8333		ATP2C2 #2	10	25.4042	34.4498	28.1106	10	27.1186	34.7319	31.8182	10	18.722	29.9769	31.7386
AQP9 #1	11	54.3655	62.1937	65.7439	11	61.1486	67.3563	64.1618	11	56.0865	61.8885	64.3187		AQP9 #1	11	46.0542	55.4087	48.4284	11	43.0733	60.373	47.2414	11	39.2736	51.1059	46.412
AQP9 #2	12	40.188	44.6834	52.7059	12	46.5831	51.4118	51.0465	12	43.508	43.6848	52.1531		AQP9 #2	12	31.9199	40.9756	32.6721	12	36.9989	42.891	37.5294	12	30.9714	40.3529	38.7972
CKAP5 #1	13	22.009	29.6552	29.6083	13	12.5	16.3462	14.819	13	14.9451	14.6919	14.7157		CKAP5 #1	13	22.3345	30.8343	20.9406	13	7.37381	10.9712	9.42942	13	5.78408	5.29307	6.51158
CKAP5 #2	14	27.3769	33.8785	37.6608	14	27.7778	32.5882	28.7529	14	21.3816	29.2096	28.5881		CKAP5 #2	14	23.4091	33.3333	25.6055	14	17.6406	26.6432	24.8837	14	16.9623	17.5874	19.1194
SEC22A #1	15	52.6439	60.446	62.6604	15	63.9013	67.1964	64.4903	15	59.3644	65.0519	66.2413		SEC22A #1	15	50.5338	59.3341	52.3148	15	54.9943	57.6136	54.5455	15	51.3921	55.9953	53.5673
SEC22A #2	16	14.3016	20.0688	21.1561	16	18.5022	24.6208	20.7303	16	15.5873	21.2911	20.9919		SEC22A #2	16	12.8035	19.0867	14.922	16	14.083	18.2558	16.5556	16	11.7778	14.0468	18.7354
SF3B2 #1	17	15.9066	21.0286	24.0185	17	8.22953	12.1005	12.0231	17	6.2598	12.8635	11.2975		SF3B2 #1	17	15.3761	19.2618	16.3152	17	11.0509	8.76605	7.02211	17	3.6358	8.86837	10.5421
SF3B2 #2	18	35.6243	42.0375	44.367	18	23.2816	26.5497	21.7442	18	22.6757	25.3555	23.2184		SF3B2 #2	18	31.0983	40.146	32.7606	18	14.2546	15.5153	16.0356	18	9.89628	8.36185	11.2568
TMED1 #1	19	57.8704	62.4138	65.3272	19	56.7929	62.5571	64.1791	19	51.5152	59.2971	60.4811		TMED1 #1	19	50.8178	61.0374	51.7837	19	52.1542	53.961	51.0759	19	44.9374	48.0505	48
TMED1 #2	20	28.9323	35.6213	38.2181	20	33.4842	39.1455	37.3974	20	25.1656	40.4378	35.5913		TMED1 #2	20	24.1102	33.1725	25.2834	20	27.6596	29.5662	31.1991	20	23.0079	26.464	27.9953
TMED6 #1	21	55.5556	62.529	65.8199	21	63.8702	67.3864	67.5489	21	60.7143	66.5906	68.9655		TMED6 #1	21	45.2326	51.976	45.7109	21	48.8082	52.3973	53.1891	21	42.1291	51.3234	47.2093
TMED6 #2	22	28.9504	33.3725	39.6028	22	36.1678	40.2567	37.1901	22	28.3186	36.2559	37.8316		TMED6 #2	22	18.8275	31.3119	23.0241	22	22.4467	28.8076	24.1771	22	18.1102	26.0023	23.9718
TMED3 #1	23	62.2378	64.9652	68.8431	23	65.3364	68.0974	65.7439	23	58.1609	62.5718	65.3714		TMED3 #1	23	50.7656	60.1198	53.2483	23	53.7209	58.264	55.2817	23	43.6343	47.6471	53.4279
TMED3 #2	24	48.4813	51.8824	57.0755	24	53.2203	60.1863	55.9763	24	45.0399	59.4657	52.9617		TMED3 #2	24	35.967	46.2206	37.1362	24	37.9191	43.943	37.355	24	28.5227	32.3598	37.4118
TICAM #1	25	22.8409	31.1111	33.2544	25	26.4574	32.0574	30.6265	25	21.1687	26.9805	39.1041		TICAM #1	25	20.2749	30.355	22.2349	25	19.9332	20.3786	22.3638	25	15.5039	17.6201	24.8826
TICAM #2	26	32.4766	38.7441	44.6281	26	37.0034	39.6938	38.3513	26	31.1512	35.0575	37.3223		TICAM #2	26	28.8372	47.549	33.7995	26	31.2	40.6475	31.9347	26	27.2311	30.5621	30.8876
TMED5 #1	27	38.5965	45.1765	46.091	27	38.1222	43.6406	46.7378	27	30.42	37.7315	41.4035		TMED5 #1	27	31.4319	41.9829	33.3333	27	30.1026	29.0541	30.6005	27	24.5455	28.1723	29.9652
TMED5 #2	28	72.5377	77.5882	79.6629	28	74.8597	77.3438	76.464	28	69.6045	74.6336	75.0281		TMED5 #2	28	72.0554	77.7651	73.3181	28	71.25	78.0543	72.3164	28	64.5977	68.922	71.3793
TMED7 #1	29	22.8929	28.8215	33.8012	29	26.4673	32.5231	28.9687	29	24.5219	28.8684	28.6207		TMED7 #1	29	20.7094	29.0754	19.1176	29	19.0745	20.0222	18.7995	29	14.8889	20.7526	17.1141
TMED7 #2	30	38.9535	44.9941	48.4247	30	46.4692	46.4037	44.3407	30	40.1566	42.9385	39.6355		TMED7 #2	30	31.352	46.3171	34.5307	30	34.8917	34.3786	34.5665	30	26.4172	30.6005	30.6358
TRIB1 #1	31	66.2116	72.5624	72.9238	31	70.5028	75.2252	69.8554	31	64.2303	70.9315	70.0893		TRIB1 #1	31	57.5058	68.1075	59.5647	31	58.7031	62.3843	60.182	31	53.9863	59.1324	60.0917
TRIB1 #2	32	63.9306	68.0046	73.8041	32	66.2147	72.3235	67.6606	32	59.6413	71.5262	63.803		TRIB1 #2	32	64.0515	72.3204	64.4676	32	66.7429	70.1149	64.2032	32	58.4009	64.3187	61.6822
TRIB2 #1	33	20.5245	26.1072	29.8595	33	29.2986	36.1374	31.0748	33	27.191	36.0505	32.3024		TRIB2 #1	33	18.3973	25.327	17.706	33	21.875	24.3243	21.4039	33	18.5227	26.5018	21.954
TRIB2 #2	34	27.1363	32.1471	35.7311	34	36.4583	40.9091	35.1001	34	31.9366	33.7995	38.729		TRIB2 #2	34	20.8	32.1033	21.3078	34	20.9276	29.8204	27.6423	34	15.9468	24.5018	24.8541
STK40 #1	35	75.8119	79.7342	82.9508	35	66.4422	75.6999	75.1111	35	83.5556	72.1913	65.5902		STK40 #1	35	73.1377	78.7089	71.7489	35	66.3647	67.5926	60.9393	35	52.9279	55.0575	54.7646
STK40 #2	36	23.0769	24.3275	33.5337	36	23.4163	26.8765	25.8683	36	18.674	23.0594	24.6136		STK40 #2	36	18.4932	28.2609	19.7279	36	18.2227	28.0443	14.9286	36	13.5016	22.8833	18.7865
PANK1 #1	37	44.9192	51.1059	53.38	37	44.3807	53.6266	45.9459	37	33.7838	50.0608	46.5578		PANK1 #1	37	38.3897	47.343	41.3271	37	31.5729	37.8443	32.872	37	22.7834	24.8299	29.3503
PANK1 #2	38	23.3898	30.0353	34.7722	38	32.7982	37.8443	39.4517	38	28.6039	32.5117	42.6488		PANK1 #2	38	21.0767	30.7125	21.6401	38	28.737	32.4614	26.8879	38	21.6799	28.8551	31.7044
PANK4 #1	39	30.0345	36.2676	37.9108	39	33.6374	32.3977	32.7423	39	24.6102	29.9885	36.0382		PANK4 #1	39	26.6436	34.6523	29.1139	39	29.2378	33.4524	27.4914	39	22.5225	28.8215	28.473
PANK4 #2	40	31.4154	36.6313	41.0165	40	40.8353	48.2311	47.0517	40	37.1134	46.6192	47.2749		PANK4 #2	40	27.4623	36.4312	25.1716	40	34.873	26.644	30.662	40	27.2623	29.3779	31.0023
PANK3 #1	41	21.9568	28.3372	32.304	41	29.7701	30.7967	37.3223	41	24.0492	29.4253	35.9189		PANK3 #1	41	17.9661	33.5388	19.096	41	23.3485	23.0501	24.0091	41	19.5876	24.2991	24.7653
PANK3 #2	42	12.1844	18.0046	20.8817	42	16.6479	21.0956	20.922	42	13.3043	18.016	20.0951		PANK3 #2	42	11.1479	24.533	12.1311	42	12.9856	13.029	11.7318	42	12.3196	11.1732	13.6468
CDC20B #1	43	34.3786	43.3533	46.8111	43	42.5799	47.5624	45.7746	43	37.2014	41.8713	43.9815		CDC20B #1	43	33.3724	42.5971	33.4878	43	38.0623	44.4709	37.7752	43	32.8341	38.0499	35.814
CDC20B #2	44	43.1791	50.9456	52.3022	44	51.0393	54.8766	55	44	44.0503	50.748	49.2925		CDC20B #2	44	42.8571	55.4601	43.3411	44	48.6643	48.7691	44.8235	44	43.2084	45.0059	44.8399
NEK10 #1	45	75.0281	77.5785	79.1246	45	78.1457	82.0829	83.8496	45	74.2475	78.2022	81.676		NEK10 #1	45	66.5127	71.6783	66.3616	45	68.7927	72.449	66.3594	45	63.1279	66.3605	68.8222
NEK10 #2	46	20.0676	25.9786	29.3632	46	24.3736	31.3539	29.7798	46	19.7137	28.046	28.4706		NEK10 #2	46	15.2466	29.2892	16.2765	46	19.932	22.2877	17.4405	46	14.6042	19.1562	14.756
NEK9 #1	47	75.9594	80.2469	83.3148	47	81.5877	84.8115	82.242	47	77.1969	81.7773	78.6031		NEK9 #1	47	72.2477	80.1822	72.133	47	72.1907	75.8737	69.8198	47	69.6591	68.5846	67.4685
NEK9 #2	48	41.8033	48.3755	52.6066	48	53.4562	59.9526	55.8057	48	46.7429	54.3655	53.5925		NEK9 #2	48	33.5294	44.621	35.4535	48	39.8159	46.7685	41.2791	48	38.0952	42.8919	39.3795
Nup133 #1	49	72.2222	75.7094	80.7215	49	66.4779	75.1163	65.367	49	59.6154	73.0104	63.2184		Nup133 #1	49	69.0058	76.7981	68.2081	49	55.5682	58.9202	50.6993	49	49.3923	44.6347	46.3584
Nup133 #2	50	59.229	67.4392	69.8157	50	67.0416	70.5543	68.9931	50	60.3859	63.2	69.0255		Nup133 #2	50	54.4153	61.2366	55.1402	50	57.7803	65.4651	55.5297	50	51.5116	55.8926	55.1643
NOM1 #1	51	45.6547	53.3728	55.5294	51	34.0961	45.697	38.6174	51	27.9015	32.9643	35.9721		NOM1 #1	51	46.4871	54.8309	44.3801	51	26.4108	34.0047	25.6236	51	20.598	21.1236	20.5186
NOM1 #2	52	9.18011	13.0385	17.5501	52	17.8531	23.0047	21.2485	52	12.1475	20.2079	18.2984		NOM1 #2	52	10.0177	15.9145	9.31826	52	10.2103	23.0198	13.8702	52	15.6818	14.1084	15.2809
PFKL #1	53	15.2655	21.2691	23.3372	53	23.4568	31.6486	27.1649	53	21.0999	28	25.5734		PFKL #1	53	14.8064	22.3558	16.6853	53	23.8857	29.4903	22.4396	53	19.8198	20.6534	20.8191
PFKL #2	54	25.315	31.4353	35.1544	54	35.7555	38.6364	35.3151	54	27.9545	32.3877	34.375		PFKL #2	54	23.4483	37.9618	27.3249	54	25.1693	36.855	25.286	54	26.1168	25.3783	27.4738
SLC25A13 #1	55	57.9505	65.4971	69.7538	55	66.8172	72.382	71.345	55	61.3379	66.7049	66.3972		SLC25A13 #1	55	57.346	66.9461	59.2982	55	60.669	58.4884	61.9653	55	55	57.3443	57.3099
SLC25A13 #2	56	52.042	59.4787	62.6179	56	61.6173	66.2442	66.436	56	55.0343	63.5308	66.0465		SLC25A13 #2	56	45.6265	56.3107	47.4239	56	47.3684	63.0383	45.8769	56	43.9954	51.285	51.5643
SLC25A12 #1	57	61.7613	67.2515	70.3016	57	66.5544	74.7463	74.3917	57	63.5241	71.2018	71.2313		SLC25A12 #1	57	53.5885	61.7577	55.7512	57	59.0012	65.2275	56.5268	57	56.1485	56.9249	60.3488
SLC25A12 #2	58	52.3256	59.4817	65.6506	58	61.7783	64.5977	66.4747	58	54.5143	61.6876	62.6274		SLC25A12 #2	58	41.2043	54.4458	44.3925	58	48.8941	58.1669	43.8356	58	47.8923	50.4673	48.9387
LSM8 #1	59	31.4554	37.1598	44.878	59	31.2201	49.7914	27.8114	59	24.225	38.2946	22.9469		LSM8 #1	59	23.7819	35.2428	25.0863	59	18.4063	22.5731	20.8285	59	12.4031	12.7828	13.5105
LSM8 #2	60	35.0649	40.241	44.8107	60	43.1159	55.3385	41.8491	60	34.934	48.9199	42.8748		LSM8 #2	60	29.3979	40.2743	29.1183	60	29.6122	36.938	29.9415	60	23.6842	24.8252	23.5363
PTEN #1	61	62.0531	64.3931	70.4994	61	66.2486	72.9093	70.6019	61	57.0115	64.4848	68.8147		PTEN #1	61	52.6564	62.3345	54.9133	61	53.7228	66.9746	58.4386	61	51.6724	55.1445	55.4245
PTEN #2	62	3.0468	5.7955	9.15468	62	10.0688	10.4723	12.7711	62	6.66101	8.58632	16.02		PTEN #2	62	4.46409	11.9859	2.66047	62	5.10634	14.8014	7.54421	62	6.81942	9.52273	11.6571
FOXO #1	63	23.2798	28.0806	33.5758	63	34.7477	41.0099	44.5107	63	24.4944	38.843	42.0673		FOXO #1	63	23.0858	32.2943	23.9679	63	31.8235	36.2515	29.0247	63	28.0952	25.0855	26.533
FOXO #2	64	23.5698	26.7373	32.1687	64	24.8853	33.6621	28.5036	64	17.608	28.0925	30.1683		FOXO #2	64	22.9527	29.0754	21.4689	64	24.0593	31.9902	23.3143	64	17.5556	19.8614	20.3895
EEF2 #1	65	54.8652	60.8076	63.7116	65	33.7335	52.4183	34.6863	65	16.0616	56.0325	39.9507		EEF2 #1	65	50.9456	62.7262	51.5753	65	19.4934	29.7573	15.5932	65	15.1251	17.8207	16.0592
EEF2 #2	66	13.9043	17.3862	20.4301	66	8.6159	13.6192	10.2084	66	5.44565	10.5287	12.1893		EEF2 #2	66	13.6261	21.5854	12.306	66	4.69003	10.8373	2.52031	66	4.03826	7.74172	11.4943
NT43	67	39.1924	42.0925	49.9383	67	49.1228	61.7207	50.1193	67	43.0716	49.9412	52.1161		NT43	67	34.565	47.4279	36.0885	67	42.74	50.1775	40.4508	67	39.6226	41.3253	43.4574
NT55	68	43.5446	47.9042	55.3659	68	51.7878	60.3099	55.4231	68	47.5751	53.0374	53.6557		NT55	68	36.0911	49.0099	37.0023	68	44.1211	45.1957	41.737	68	41.1628	41.1765	41.247
EMPTY	69	37.0813	39.2157	46.0123	69	47.2859	53.1008	46.5174	69	35.3488	42.233	46.5371		EMPTY	69	30.4762	47.5222	31.8616	69	37.3678	44.7466	35.8445	69	31.2354	33.6124	35.6882
Non-infected	70	0.35551	4.81249	1.7991	70	1.00031	5.91398	1.59236	70	2.05523	8.08595	4.33851		Non-infected	70	1.21299	6.30492	1.60705	70	3.05263	15.437	2.13353	70	0.880606	7.47293	2.31684
Non-infected	71	0.539001	2.73813	1.84906	71	1.06842	2.42811	4.67122	71	3.16122	2.0838	5.05006		Non-infected	71	2.056	3.73499	1.35417	71	1.31784	3.91656	1.91056	71	2.00585	4.99573	7.652
Raw data showing the percentages of BFP-positive cells analysed by FACS at different time points in cells transduced with viruses containing different guide RNAs. The key controls are the non-targeting controls (NT43 and NT55) and wells where no guides were employed (EMPTY). Note that for analyses we fixed day 3 data at 100% in each individual plate to allow for the knockouts to effectively reduc…

## Sheet: Supplementary Table 3
Supplementary Table 3 Raw screen data in ATG9 WT and KO cells.
		ATG9+	ATG9+	ATG9+		ATG9+	ATG9+	ATG9+		ATG9+	ATG9+	ATG9+		ATG9+	ATG9+	ATG9+				ATG9-	ATG9-	ATG9-		ATG9-	ATG9-	ATG9-		ATG9-	ATG9-	ATG9-		ATG9-	ATG9-	ATG9-
		DAY3	DAY3	DAY3		DAY6	DAY6	DAY6		DAY9	DAY9	DAY9		DAY12	DAY12	DAY12				DAY3	DAY3	DAY3		DAY6	DAY6	DAY6		DAY9	DAY9	DAY9		DAY12	DAY12	DAY12
		Plate#1	Plate#2	Plate#3		Plate#1	Plate#2	Plate#3		Plate#1	Plate#2	Plate#3		Plate#1	Plate#2	Plate#3				Plate#1	Plate#2	Plate#3		Plate#1	Plate#2	Plate#3		Plate#1	Plate#2	Plate#3		Plate#1	Plate#2	Plate#3
NUP98 #1	1	29.2486	35.514	35.3828	1	31.7606	39.2941	42.1429	1	28.7982	38.8756	46.0317	1	29.2005	45.5458	54.8263		NUP98 #1	1	23.2611	25.2326	24.6871	1	29.7998	26.4261	30.8523	1	19.2568	30.76	41.7871	1	25	33.0357	37.578
NUP98 #2	2	87.2928	89.7338	89.7338	2	82.1508	86.4444	86.2528	2	78.2755	80.6561	85.7143	2	72.0554	75.6757	88.8889		NUP98 #2	2	76.4108	83.8746	81.9599	2	75.1142	76.69	73.1707	2	53.2037	69.0614	64.881	2	52.6966	63.109	51.843
CNOT #1	3	62.4271	67.6709	66.7434	3	62.0531	67.2434	68.7573	3	60.7843	69.0888	70.6636	3	58.072	67.4769	80		CNOT #1	3	55.1804	59.4406	60.2804	3	61.9048	62.9108	62.5434	3	52.3202	60.7399	68.7273	3	61.1765	61.4914	65.8683
CNOT #2	4	88.6834	89.8429	89.9946	4	84.0785	88.9009	87.0614	4	81.576	80.5556	88.3721	4	66.0116	83.1808	82.5989		CNOT #2	4	79.9335	84.2222	82.7662	4	80.1552	79.2536	81.1196	4	60.5117	78.764	75.9725	4	67.6606	71.362	55.9091
PSMD7 #1	5	59.7877	64.1204	65.6977	5	55.4524	63.2941	61.019	5	48.9486	55.3957	62.123	5	50.6699	59.2771	70.3046		PSMD7 #1	5	52.286	57.8763	56.9754	5	51.7943	52.2209	52.111	5	31.4488	46.7312	51.6291	5	36.8047	45.0904	42.4359
PSMD7 #2	6	85.6512	87.9824	85.3363	6	66.0998	78.4795	80.8737	6	62.0809	59.0963	91.8437	6	60	60.9409	52		PSMD7 #2	6	79.8665	81.7877	79.3563	6	48.5616	48.4018	46.8933	6	30.454	34.565	53.2699	6	37.7778	19.5962	27.486
ATP2C1 #1	7	62.1653	68.7138	67.8899	7	61.0855	71.2456	68.6047	7	63.7931	73.8041	70.7118	7	70.0118	77.1264	78.8647		ATP2C1 #1	7	55.9859	59.0319	61.361	7	48.3986	63.7529	63.0359	7	47.8363	67.723	68.024	7	60.0462	66.6267	62.9268
ATP2C1 #2	8	42.4737	47.4299	46.4411	8	40.2086	50.5855	49.4611	8	41.895	51.9573	54.733	8	54.67	54.3839	69.0415		ATP2C1 #2	8	38.5781	42	40.6068	8	41.8331	42.8907	44.497	8	29.2571	47.9665	46.5668	8	42.7196	58.8089	49.4354
ATP2C2 #1	9	75.2	78.9354	77.5764	9	71.2815	79.8196	81.3483	9	72.6457	78.5227	83.0146	9	77.081	82.0658	86.0789		ATP2C2 #1	9	64.7608	67.4769	67.7419	9	67.6267	69.409	72.235	9	56.8925	73.5192	75.3883	9	68.1975	75.5006	74.7596
ATP2C2 #2	10	62.5	68.6845	69.16	10	62.2378	66.8958	72.5029	10	63.3675	71.4785	74.9708	10	65.2381	72.8637	75.0297		ATP2C2 #2	10	58.3431	63.2009	64.2523	10	62.9459	65.493	66.6667	10	51.4052	66.9767	72.542	10	65.2482	71.6804	72.2488
AQP9 #1	11	78.0682	80.678	81.3483	11	78.2066	84.4519	83.0907	11	76.4032	83.5787	83.9185	11	83.1797	84.8073	86.1364		AQP9 #1	11	68.0827	69.8974	72.0504	11	66.6283	73.5499	72.2807	11	55.9953	80.6452	71.3095	11	70.6977	78.3815	72.4551
AQP9 #2	12	82.2346	82.9621	84.8283	12	78.354	84.9057	85.8427	12	77.369	83.0939	85.5866	12	81.3501	84.4298	89.5455		AQP9 #2	12	68.1193	70.8817	71.2156	12	70.8479	71.4937	69.871	12	55.1804	77.7646	74.4836	12	70.0234	76.568	74.3558
CKAP5 #1	13	66.168	68.0412	65.2571	13	44.7761	58.2742	57.7699	13	50	57.8283	60.1242	13	30.4299	51.2019	64.9936		CKAP5 #1	13	42.9714	43.318	33.9387	13	17.9606	13.914	14.7636	13	7.25215	14.8789	19.5219	13	17.5135	13.1277	7.35146
CKAP5 #2	14	44.0281	48.0324	48.881	14	39.3519	50.2938	51.8879	14	33.1435	47.4002	48.3188	14	35.0728	47.4847	61.6402		CKAP5 #2	14	34.9593	37.9108	39.3271	14	33.3732	33.7662	32.8502	14	24.7685	28.6738	37.4177	14	24.0139	34.127	28.5181
SEC22A #1	15	81.465	84.6659	85.1648	15	81.7073	85.262	87.9691	15	81.6079	87.1629	86.3436	15	84.742	85.262	89.1983		SEC22A #1	15	76.7232	78.4512	79.1527	15	79.1946	80.3812	83.2584	15	79.0359	82.7009	84.4671	15	81.6667	85.1016	85.3439
SEC22A #2	16	52.4033	56.1118	56.9087	16	49.6544	57.6744	60.3796	16	52.3645	61.8247	64.3198	16	53.6557	59.7561	71.5663		SEC22A #2	16	47.232	52.8235	51.0465	16	52.4648	53.5673	54.4153	16	49.4712	57.4163	60.7673	16	52.4823	58.1707	58.4816
SF3B2 #1	17	41.8033	45.7607	47.4419	17	26.4871	33.0617	32.2235	17	23.9679	40.1028	34.2747	17	25.3892	33.244	48.9083		SF3B2 #1	17	35.5248	39.8148	38.934	17	28.7197	25.6	24.5675	17	16.3717	19.8565	24.934	17	19.7952	24.7382	19.6822
SF3B2 #2	18	70.4881	71.8821	72.5734	18	53.1746	61.4118	62.6506	18	57.1942	74.6305	67.5341	18	46.1255	66.6667	60		SF3B2 #2	18	66.78	67.9138	66.4018	18	51.6421	44.6735	43.0394	18	40.2746	31.8237	36.3136	18	28.0806	28.4524	21.8712
TMED1 #1	19	77.9642	80.735	80.8036	19	74.7216	79.845	83.2776	19	75.8192	82.5308	83.54	19	72.2531	83.4101	85.6977		TMED1 #1	19	71.6724	73.2346	73.3483	19	71.2826	73.0415	72.449	19	70.124	76.4505	77.3041	19	71.7367	79.9308	74.9705
TMED1 #2	20	54.8538	58.8304	59.9303	20	50.9217	63.3489	61.6039	20	51.3889	63.3687	67.2862	20	58.3544	71.8274	80.9348		TMED1 #2	20	54.2453	55.2169	54.7479	20	52.3529	57.6112	59.9051	20	51.7755	54.1371	60.6965	20	54.6746	64.2857	56.9528
TMED6 #1	21	86.108	88.6241	88.6975	21	85.3871	89.4168	89.2622	21	84.7661	89.9023	91.7372	21	86.4502	89.4372	94.2931		TMED6 #1	21	82.5942	83.7158	85.0109	21	83.7541	86.4776	85.9513	21	83.0769	89.1003	88.2222	21	87.0933	88.6463	86.7925
TMED6 #2	22	43.5446	48.1132	49.7658	22	45.1206	52.179	53.151	22	41.9839	55.0847	55.4202	22	44.4313	53.8366	66.5339		TMED6 #2	22	40.4455	45.7647	45.1575	22	42.6887	46.6272	52.2316	22	40.188	50.9202	56.5773	22	39.6675	50.6884	47.0514
TMED3 #1	23	38.3707	40.9412	42.9082	23	34.0571	44.7743	44.9398	23	35.2535	48.5112	47.9087	23	52.375	52.0725	65.7746		TMED3 #1	23	30.1513	34.5391	33.725	23	32.0285	31.1033	37.9808	23	28.4371	36.1834	42.6752	23	32.619	37.9043	37.1605
TMED3 #2	24	92.0278	92.5354	93.5106	24	90.5516	93.7103	94.9667	24	91.6339	91.3754	94.573	24	93.5453	94.6319	97.3924		TMED3 #2	24	84.2397	86.1842	85.5895	24	85.6347	88.7541	88.2675	24	84.6323	88.6439	91.0282	24	88.2736	91.0475	88.0496
TICAM #1	25	61.4754	65.4249	66.0116	25	61.1561	65.2582	67.8188	25	59.3064	64.0904	69.4118	25	64.1026	62.9187	75.4739		TICAM #1	25	54.7258	56.4103	56.2207	25	55.6615	61.8545	57.6555	25	54.6318	58.1065	67.7623	25	57.2967	64.6341	61.0909
TICAM #2	26	46.1176	47.8774	50	26	41.2442	52.8708	56.2954	26	42.6267	54.1104	58.0846	26	42.3216	52.2236	62.0253		TICAM #2	26	39.3481	42.4674	41.9204	26	44.1281	45.7041	46.6346	26	40.3263	45.1807	43.4059	26	41.6667	49.3606	45.1613
TMED5 #1	27	60.7433	63.2677	62.5287	27	58.5847	62.645	64.1509	27	55.4651	66.8246	66.031	27	57.3634	60.0484	71.584		TMED5 #1	27	53.3178	55.0234	56.461	27	54	57.381	58.4928	27	46.7204	55.202	59.1678	27	50.3538	61.6729	56.3502
TMED5 #2	28	91.0731	92.9043	92.7236	28	89.5634	93.3095	94.5531	28	90.9286	91.8389	94.6986	28	91.2577	92.2246	95.172		TMED5 #2	28	87.2964	89.0456	88.2416	28	87.6503	89.1164	88.6957	28	84.3478	87.5682	91.5369	28	83.6895	88.2029	88.1188
TMED7 #1	29	48.4174	52.23	51.7442	29	45.8864	54.8272	57.7345	29	42.6621	60.2424	59.1241	29	48.626	67.2372	70.7711		TMED7 #1	29	42.4419	47.121	46.7761	29	43.9053	47.8107	50	29	41.9725	49.5737	56.1697	29	47.9518	55.4293	55.379
TMED7 #2	30	70.6221	74.7166	74.7738	30	69.6591	76.3429	76.5589	30	70.575	78.6452	77.0023	30	74.2197	83.1228	84.6066		TMED7 #2	30	66.0116	68.0507	69.6101	30	72.4654	72.759	72.133	30	68.4807	75.2887	79.1962	30	69.3548	76.0092	72.1014
TRIB1 #1	31	79.5556	83.1486	83.2599	31	78.8546	84.8889	84.8786	31	77.4336	83.7079	84.1518	31	85.6979	81.7168	88.4658		TRIB1 #1	31	74.5763	77.2166	77.5168	31	78.4838	80.9524	82.4916	31	78.7112	80.8924	83.1019	31	79.0487	80.4571	83.1818
TRIB1 #2	32	76.8362	79.5987	79.2453	32	75.7919	80.1117	83.6323	32	74.8879	82.3793	83.2574	32	82.7626	84.145	84.6939		TRIB1 #2	32	71.5753	75.4846	75.1693	32	74.8864	74.9431	78.9651	32	74.0741	76.7281	84.8028	32	71.8037	75.7969	79.6318
TRIB2 #1	33	47.929	52.0142	52.5761	33	46.7052	58.4431	61.7896	33	43.6108	59.0743	63.806	33	56.76	62.1687	67.2772		TRIB2 #1	33	44.4052	49.6454	49.5887	33	49.6368	51.3221	54.2476	33	51.9093	57.1253	63.7532	33	52.7381	58.3538	60.625
TRIB2 #2	34	64.6991	66.317	66.5513	34	63.1518	70.6156	70.3833	34	61.6092	73.0496	74.5215	34	73.526	73.3412	78.4146		TRIB2 #2	34	59.6512	65.6542	63.2749	34	64.2857	69.2398	68.5815	34	62.8604	72.2356	73.865	34	67.3759	74.2131	64.8216
STK40 #1	35	81.9184	86.5364	86.3192	35	81.0364	85.6044	87.1851	35	77	86.5991	90.3737	35	86.8565	84.3537	83.871		STK40 #1	35	77.2575	79.774	79.6214	35	74.4318	77.2266	77.2414	35	71.134	73.2558	76.4848	35	61.0024	71.8447	71.7791
STK40 #2	36	46.5171	49.0035	51.8171	36	42.907	53.8554	55.2369	36	40.7235	55.8168	55.6995	36	46.4329	55.6522	65.7407		STK40 #2	36	36.5967	38.4434	39.4265	36	40.4077	47.6015	51.0922	36	33.5706	46.9697	43.8217	36	41.9903	55.8747	45.0067
PANK1 #1	37	95.133	95.3664	95.6126	37	93.75	95.7934	96.2971	37	92.2835	95.6402	95.0574	37	88.2353	92.9432	94.7402		PANK1 #1	37	92.0409	92.5282	92.4281	37	90.6486	91.0258	93.0928	37	90.0555	90.841	90.8603	37	81.291	87.346	87.5566
PANK1 #2	38	54.7816	58.0305	58.0607	38	57.1264	65.988	66.5066	38	57.8161	69.6126	71.966	38	58.9595	65.3846	74.7608		PANK1 #2	38	48.6423	51.8474	51.5939	38	53.436	56.2426	62.0899	38	50.591	59.1449	69.2695	38	55.2817	64.472	64.8352
PANK4 #1	39	79.1383	82.0713	80.9735	39	79.0287	83.9686	86.8071	39	79.6031	89.6658	87.682	39	81.2013	87.8378	93.39		PANK4 #1	39	74.4608	77.7027	77.9528	39	76.5957	78.3201	79.5711	39	78.7402	78.7375	83.8117	39	76.6704	80.41	79.5195
PANK4 #2	40	77.3393	80.4251	79.8658	40	78.5714	82.6038	84.1808	40	76.9404	83.8746	86.4407	40	80.3571	83.5754	90.3349		PANK4 #2	40	68.3237	72.5603	73.6782	40	74.3383	75.3472	76.8614	40	74.4292	77.2414	80.5848	40	77.0023	80.3674	76.985
PANK3 #1	41	55.803	61.9048	61.2269	41	56.0554	65.1712	69.7291	41	53.1963	68.5851	69.6279	41	57.907	69.9408	77.3998		PANK3 #1	41	52.1077	56.4042	55.8548	41	57.9693	59.9764	65.4028	41	53.0106	59.4498	65.0694	41	58.0683	63.7931	65.7385
PANK3 #2	42	29.8851	32.5608	31.3225	42	29.7389	36.938	39.5232	42	30.1479	40.8917	41.8087	42	37.6202	40.2089	60.1449		PANK3 #2	42	24.9711	28.6705	29.9076	42	28.3217	32.0197	35.6882	42	24.7387	29.2954	40.767	42	25.0591	35.1459	33.8603
CDC20B #1	43	53.4584	57.1429	56.3446	43	53.7486	63.1206	63.9903	43	53.0963	76.6944	65.4703	43	54.3124	76.9988	77.0701		CDC20B #1	43	50.4094	52.3077	52.4203	43	55.2169	56.4951	59.3861	43	52.3364	58.5248	67.9898	43	55.1069	65.1106	64.4963
CDC20B #2	44	73.4091	77.3138	77.3138	44	73.6425	81.1859	82.2989	44	71.8962	82.1223	84.2353	44	78.4562	87.6601	84.6748		CDC20B #2	44	70.9714	73.1876	74.8005	44	72.3429	75.0293	77.991	44	72.7067	75.4695	79.2453	44	73.8426	76.9596	77.3697
NEK10 #1	45	81.299	84.3956	83.0377	45	82.2222	87.6923	87.2647	45	79.9552	87.9425	88.6667	45	83.7569	88.2091	91.8468		NEK10 #1	45	79.1011	80.9899	80.9524	45	82.4639	85.0279	84.9162	45	80.9203	84.7608	88.3774	45	83.4254	84.2825	88.1818
NEK10 #2	46	58.0796	60.7477	61.8161	46	58.8101	65.0292	69.0844	46	54.9247	62.8743	75.3939	46	64.8873	80.6996	84.0049		NEK10 #2	46	56.0606	59.1385	60.8899	46	58.5168	63.756	65.677	46	61.1819	68.7354	69.8613	46	63.0485	70.9484	63.875
NEK9 #1	47	63.3918	68.3041	69.0972	47	63.9908	72.0329	77.0414	47	65.5793	75.3606	68	47	67.2093	80.2834	84.6429		NEK9 #1	47	60.4924	63.0769	64.5274	47	65.311	71.1561	68.523	47	63.4204	72.9795	74.2058	47	63.6147	72.1886	68.535
NEK9 #2	48	47.8571	51.6548	52.8369	48	50.0578	59.4891	62.4691	48	49.2271	59.1656	67.5505	48	54.6117	60.9948	74.8724		NEK9 #2	48	38.0783	40.8983	41.2604	48	44.2961	50.3137	54.89	48	46.3768	54.6036	64.2487	48	49.9385	57.0856	61.6264
Nup133 #1	49	80.5556	82.4385	82.3137	49	76.0992	83.1818	82.8505	49	75.0567	90.0556	85.8314	49	77.3823	83.3526	87.4556		Nup133 #1	49	76.659	77.991	76.9231	49	71.7218	75.6632	75.2392	49	66.5885	68.8019	78.7313	49	64.033	72.2949	66.4516
Nup133 #2	50	81.2925	83.426	83.6283	50	83.0735	87.8721	89.5489	50	79.7553	87.8319	89.9967	50	82.1871	84.5475	88.8644		Nup133 #2	50	75.7403	79.7765	78.5553	50	82.9021	83.2207	83.8565	50	77.6	79.3103	89.2449	50	75.9407	83.105	83.3143
NOM1 #1	51	78.9474	79.6667	78.959	51	69.8754	77.8409	81.46	51	70.6221	82.1053	87.0892	51	70.7083	76.7937	72.1957		NOM1 #1	51	72.5644	74.1863	73.6018	51	64.0515	68.1818	65.2632	51	41.736	50.706	70.7418	51	32.0611	48.4687	51.8569
NOM1 #2	52	41.2736	46.8384	46.1176	52	42.4971	51.6091	57.9949	52	36.0981	56.8182	58.0392	52	41.5648	51.2376	64.2586		NOM1 #2	52	36.5882	40.4959	39.8355	52	44.5509	47.6132	47.7987	52	38.2249	45.9196	59.7594	52	42.3216	49.4898	50.3979
PFKL #1	53	15.6841	17.9978	17.7778	53	15.258	22.8743	26.788	53	14.0065	29.0365	35.3693	53	20.6856	28.6086	44.884		PFKL #1	53	13.1868	14.7157	14.175	53	18.0347	18.3797	21.6049	53	15.8676	23.1527	32.4363	53	20.3814	27.027	29.9486
PFKL #2	54	43.1235	51.4654	49.2433	54	48.1609	59.1787	61.5676	54	38.0623	67.9198	64.7436	54	48.7414	66.7925	77.2908		PFKL #2	54	42.9245	46.5962	45.4653	54	48.5172	53.4296	52.5862	54	43.7355	50.9271	62.2069	54	46.6747	56.2176	56.1697
SLC25A13 #1	55	49.0035	53.6643	51.1163	55	48.9017	59.5326	61.9048	55	42.2353	73.0139	70.6549	55	61.3174	71.2687	84.1051		SLC25A13 #1	55	42.4171	45.9906	44.7585	55	48.5066	53.5055	55.8223	55	43.5867	52.9703	57.0461	55	50.25	62.1656	53.4704
SLC25A13 #2	56	87.4317	89.4336	89.1046	56	89.0693	92.2895	92.5205	56	84.7162	92.3343	93.821	56	90.5817	90.4336	94.4907		SLC25A13 #2	56	84.4789	86.2637	86.1505	56	88.8165	89.9757	89.4362	56	85.1974	88.521	91.5946	56	86.2445	90.7491	91.2707
SLC25A12 #1	57	77.6888	80.1124	78.8591	57	77.1205	84.9035	86.8778	57	68.5457	86.2187	88.1414	57	78.8194	87.8161	92.3286		SLC25A12 #1	57	75.1425	76.644	78.3051	57	82.2451	81.46	82.9909	57	77.5901	83.7156	86.6745	57	80.1136	85.8586	85.0642
SLC25A12 #2	58	86.8709	90.487	88.9968	58	89.0086	92.7259	93.0307	58	83.6283	94.1164	94.1905	58	90.9976	92.973	92.0192		SLC25A12 #2	58	84.0708	87.2667	87.3776	58	86.6957	89.3384	89.873	58	84.1695	91.2564	90.8094	58	88.1522	88.6898	90.6593
PTEN #1	59	67.7907	71.8391	70.3535	59	69.3273	83.3918	81.0939	59	51.6241	85.3114	81.5385	59	70.4307	77.9741	81.5696		PTEN #1	59	60.5634	63.3687	63.6686	59	68.7875	69.24	73.4793	59	64.2247	71.5144	82.9574	59	64.4848	73.8579	69.5044
PTEN #2	60	8.13992	9.63988	9.11065	60	9.57332	17.0918	20.6371	60	4.75693	31.2874	29.5676	60	16.2485	25.3866	34.702		PTEN #2	60	6.71401	8.22577	8.04097	60	12.0141	13.2515	18.1467	60	10.0584	12.8797	33.1746	60	12.1749	33.0532	22.3861
FOXO #1	61	36.5023	39.2272	37.193	61	39.1048	49.8127	56.8212	61	27.7081	59.4667	60.7895	61	45.7286	53.5	61		FOXO #1	61	31.8182	33.6066	31.8075	61	42.5091	44.0299	46.2131	61	40.1212	47.6904	60.0277	61	41.6667	51.2451	49.2848
FOXO #2	62	34.4224	39.4152	37.4419	62	35.9629	46.6069	54.1667	62	24.1808	66.7129	52.6882	62	46.9152	59.8901	68.0791		FOXO #2	62	30.0926	33.6449	32.9099	62	35.6079	37.9182	44.9057	62	30.8153	39.0368	56.3528	62	35.3884	44.2688	41.4073
EEF2 #1	63	77.2778	80.5618	78.805	63	67.4658	81.0142	82.4845	63	34.359	40.3073	81.8444	63	13.3333	57.529	42.8786		EEF2 #1	63	73.3634	74.4	73.8636	63	63.8756	67.9659	62.1194	63	39.9748	41.4051	53.4815	63	25.7862	34.0568	9.09091
EEF2 #2	64	28.1871	30.445	29.5481	64	20.1824	32.6503	36.0563	64	10.7581	54.1857	50.6289	64	20.026	36.3775	47.6257		EEF2 #2	64	25.2326	27.1868	24.7086	64	27.75	25.2324	26.9231	64	8.01577	19.4009	35.8491	64	11.1892	16.7774	15.3846
NT43	65	47.8107	51.1848	50.3513	65	53.8012	62.406	70.5357	65	44.4959	74.904	76.943	65	58.6698	67.1374	82.9706		NT43	65	47.5682	49.7041	49.1765	65	59.3525	61.6337	61.9448	65	54.9464	66.005	72.3295	65	60.5757	71.8171	62.7525
NT55	66	56.6194	61.6019	61.9271	66	61.4668	73.6264	75.6659	66	53.5758	85	78.9409	66	65.5901	76.808	77.2121		NT55	66	52.8302	57.0238	53.7915	66	62.4848	65.7568	65.3846	66	59.2058	69.455	79.4192	66	61.7207	73.875	70.2564
EMPTY	67	19.6123	15.2542	22.722	67	20.1577	26.2484	47.6336	67	13.8767	46.1997	49.6296	67	32.2165	32.381	51.68		EMPTY	67	12.4722	13.6878	12.7636	67	19.7062	21.9231	24.8718	67	14.7196	29.3056	42.5305	67	23.7674	39.8176	34.593
Non-infected	68	0.299928	0.41841	0.44918	68	0.429724	3.70086	16.3724	68	0.740741	33.1658	17.8515	68	5.57496	14.3258	32.2275		Non-infected	68	0.284033	0.287533	0.236067	68	5.87956	3.16325	8.47414	68	1.24294	4.99936	26.3514	68	4.16368	13.6691	10.8358
Non-infected	69	0.392238	0.249636	0.270102	69	0.40842	6.63357	17.6661	69	0.656045	49.4272	29.331	69	5.64214	16.7987	46.4392		Non-infected	69	0.345739	0.287533	0.256016	69	4.35574	4.53288	7.52972	69	1.06682	3.21347	26.2522	69	3.45908	10.5594	10.6252
Raw data showing the percentages of BFP-positive cells analysed by FACS at different time points in cells transduced with viruses containing different guide RNAs. The key controls are the non-targeting controls (NT43 and NT55) and wells where no guides were employed (EMPTY). Note that for analyses we fixed day 3 data at 100% in each individual plate to allow for the knockouts to effectively reduc…

## Sheet: Supplementary Table 4
Supplementary Table 4. Proteasome subunits or nucleoporins in negative genetic and synthetic lethal interactions with core autophagy genes
a. Proteasome subunits in negative genetic and synthetic lethal interactions with core autophagy genes
	Yeast_gene	Interactions	Human_gene	Orthologue_Name	Interactors
1	RPN8	8	PSMD7	proteasome 26S subunit, non-ATPase 7	ATG1, ATG10, ATG12, ATG13, ATG16, ATG18, ATG3, ATG7
2	RPT4	4	PSMC6	proteasome 26S subunit, ATPase 6	ATG10, ATG13, ATG16, ATG3
3	RPT6	3	PSMC5	proteasome 26S subunit, ATPase 5	ATG18, ATG2, ATG3
4	RPT3	2	PSMC4	proteasome 26S subunit, ATPase 4	ATG17, ATG3
5	RPN11	2	PSMD14	proteasome 26S subunit, non-ATPase 14	ATG10, ATG3
6	RPN7	2	PSMD6	proteasome 26S subunit, non-ATPase 6	ATG18, ATG8
7	PRE7	1	PSMB1	proteasome 20S subunit beta 1	ATG18
8	RPN6	1	PSMD11	proteasome 26S subunit, non-ATPase 11	ATG18
9	PUP3	1	PSMB3	proteasome 20S subunit beta 3	ATG3
10	RPN12	1	PSMD8	proteasome 26S subunit, non-ATPase 8	ATG3
11	PRE9	1	PSMA4	proteasome 20S subunit alpha 4	ATG18
12	RPN1	1	PSMD2	proteasome 26S subunit, non-ATPase 2	ATG18
13	NAS2	1	PSMD9	proteasome 26S subunit, non-ATPase 9	ATG3
14	PRE3	1	PSMB6	proteasome 20S subunit beta 6	VPS30
15	PRE3	1	PSMB9	proteasome 20S subunit beta 9	VPS30
16	RPT1	1	PSMC2	proteasome 26S subunit, ATPase 2	ATG18
17	PRE6	1	PSMA7	proteasome 20S subunit alpha 7	ATG18
18	PRE6	1	PSMA8	proteasome 20S subunit alpha 8	ATG18
19	PRE2	1	PSMB11	proteasome subunit beta 11	ATG14
20	PRE2	1	PSMB5	proteasome 20S subunit beta 5	ATG14
21	PRE2	1	PSMB8	proteasome 20S subunit beta 8	ATG14
b. Nucleoporins in negative genetic and synthetic lethal interactions with core autophagy genes
	Yeast_gene	Interactions	Human_gene	Orthologue_Name	Interactors
1	NUP116	12	NUP98	nucleoporin 98 and 96 precursor	ATG1, ATG10, ATG12, ATG13, ATG14, ATG18, ATG3, ATG5, ATG7, ATG8, ATG9, VPS30
2	NUP133	5	NUP133	nucleoporin 133	ATG1, ATG12, ATG2, ATG3, ATG8
3	NUP84	3	NUP107	nucleoporin 107	ATG1, ATG3, VPS30
4	NUP57	3	NUP54	nucleoporin 54	ATG4, ATG8, VPS30
5	NUP192	2	NUP205	nucleoporin 205	ATG12, ATG8
6	NUP145	1	NUP98	nucleoporin 98 and 96 precursor	ATG8
7	NUP85	1	NUP85	nucleoporin 85	ATG14
8	NUP188	1	NUP188	nucleoporin 188	ATG4

## Sheet: Supplementary Table 5
Supplementary Table 5. siRNA oligos and Pre-designed pLKO.1 shRNAs vectors
a. siRNA oligos
	Name	Company	Cat no.	Sequences
	Non-targeting control (Sc)	Dharmacon (GE Healthcare)	D-001810-10
	NUP98 SMARTpool (siNUP98)	Dharmacon (GE Healthcare)	L-013078-00-0005
	NUP133 SMARTpool (siNUP133)	Dharmacon (GE Healthcare)	L-013322-01-0005
	PSMD7 SMARTpool (siPSMD7)	Dharmacon (GE Healthcare)	L-009621-00-0005
	AKIRIN2 SMARTpool (siAKIRIN2)	Santacruz	sc-95471
	siAKIRIN2 deconvolted oligo#1 (si#1)	Santacruz	sc-A (sc-95471)	CAGACAGAUCCGUGUUGUA
	siAKIRIN2 deconvolted oligo#2 (si#2)	Santacruz	sc-C (sc-95471)	CCUUGUUCCUUGUUGAGUU
	siAKIRIN2 deconvolted oligo#3 (si#3)	Dharmacon (GE Healthcare)	J031863-12	GGAUGAUCUGUGAACGUUU
siRNA was resuspended in siRNA buffer (Dharmacon B-002000-UB) to a final concentration of 20 μM, according to the manufacturer’s instructions.
b. Pre-designed pLKO.1 shRNAs vectors from The RNAi Consortium (TRC)
	Name	Company	Cat no.
	empty vector control	Dharmacon (GE Healthcare)	#RHS4080
	human ATG16L1 shRNAs (sh#1)	Dharmacon (GE Healthcare)	TRCN0000134165
	human ATG16L1 shRNAs (sh#2)	Dharmacon (GE Healthcare)	TRCN0000138556
Although all shRNAs provided by TRC were validated, two single shRNAs were selected and used to examine autophagy inhibition experiments in iPSC derived neurons.

## Sheet: Supplementary Table 6
Supplementary Table 6. sgRNA oligos
	gRNA Name	Forward Sequence (5' - 3')	Reverse Sequence (5' - 3')
1	NUP98 #1	CACCGGCTGGGCAGCAGAAGCATTGT	TAAAACAATGCTTCTGCTGCCCAGCC
2	NUP98 #2	CACCGAGGCTGAAGTTACATTGGAGT	TAAAACTCCAATGTAACTTCAGCCTC
3	CNOT1 #1	CACCGCTTCCTTGAAATTCAAACTGT	TAAAACAGTTTGAATTTCAAGGAAGC
4	CNOT1 #2	CACCGTAAAGACTCTACTATAAAGGT	TAAAACCTTTATAGTAGAGTCTTTAC
5	PSMD7 #1	CACCGTGACAAAGACGATTCTGTAGT	TAAAACTACAGAATCGTCTTTGTCAC
6	PSMD7 #2	CACCGCAGGGAAAGAATAGTTGGCGT	TAAAACGCCAACTATTCTTTCCCTGC
7	ATP2C1 #1	CACCGTGATTTGTTCAGATAAAACGT	TAAAACGTTTTATCTGAACAAATCAC
8	ATP2C1 #2	CACCGGTCAAGCTGGACTCATCAAGT	TAAAACTTGATGAGTCCAGCTTGACC
9	ATP2C2 #1	CACCGGCCATCGAGAAAGAGAAGAGT	TAAAACTCTTCTCTTTCTCGATGGCC
10	ATP2C2 #2	CACCGGACTTACACACTGGGCTGTGT	TAAAACACAGCCCAGTGTGTAAGTCC
11	AQP9 #1	CACCGCATTGCTAAAGACACAGCTGT	TAAAACAGCTGTGTCTTTAGCAATGC
12	AQP9 #2	CACCGGACTTATGTCCTTTGCTGGGT	TAAAACCCAGCAAAGGACATAAGTCC
13	CKAP5 #1	CACCGTCACTGATGTTCTGTAGTGGT	TAAAACCACTACAGAACATCAGTGAC
14	CKAP5 #2	CACCGCTGGCATGGCATTTCAGTTGT	TAAAACAACTGAAATGCCATGCCAGC
15	SEC22A #1	CACCGACATCATTGCATTTTTCCTGT	TAAAACAGGAAAAATGCAATGATGTC
16	SEC22A #2	CACCGAAGGCAGGCTGCTGTTCCAGT	TAAAACTGGAACAGCAGCCTGCCTTC
17	SF3B2 #1	CACCGTGGTGGCATGGGAATTCCAGT	TAAAACTGGAATTCCCATGCCACCAC
18	SF3B2 #2	CACCGCGGAGGAGGCTGCAGAGGGGT	TAAAACCCCTCTGCAGCCTCCTCCGC
19	TMED1 #1	CACCGCATTGAGACCATGCGGACCGT	TAAAACGGTCCGCATGGTCTCAATGC
20	TMED1 #2	CACCGCCAGATGCTCACGCTACTGGT	TAAAACCAGTAGCGTGAGCATCTGGC
21	TMED6 #1	CACCGGGCAATTTGCCCACCAGACGT	TAAAACGTCTGGTGGGCAAATTGCCC
22	TMED6 #2	CACCGAGTGGGGATGTCACATGACGT	TAAAACGTCATGTGACATCCCCACTC
23	TMED3 #1	CACCGATAGCAGTCAACATCGTAGGT	TAAAACCTACGATGTTGACTGCTATC
24	TMED3 #2	CACCGTCTGTAGATGGTGTTCCCCGT	TAAAACGGGGAACACCATCTACAGAC
25	TICAM2 #1	CACCGGTCGATTAGAAGATCCTGAGT	TAAAACTCAGGATCTTCTAATCGACC
26	TICAM2 #2	CACCGACAGTGTGGATACAAGTCCGT	TAAAACGGACTTGTATCCACACTGTC
27	TMED5 #1	CACCGTCCATCTTGCCTCTCCAGAGT	TAAAACTCTGGAGAGGCAAGATGGAC
28	TMED5 #2	CACCGTTGAACAAAGAAAATCAGAGT	TAAAACTCTGATTTTCTTTGTTCAAC
29	TMED7 #1	CACCGGTCGATTAGAAGATCCTGAGT	TAAAACTCAGGATCTTCTAATCGACC
30	TMED7 #2	CACCGGCTTCGTGAATTGAAACACGT	TAAAACGTGTTTCAATTCACGAAGCC
31	TRIB1 #1	CACCGAGACTTTCTAGTCTAAGCTGT	TAAAACAGCTTAGACTAGAAAGTCTC
32	TRIB1 #2	CACCGATGCTTTGTCAGACAAACAGT	TAAAACTGTTTGTCTGACAAAGCATC
33	TRIB2 #1	CACCGCGGGTCAAGCTGGAAAGCCGT	TAAAACGGCTTTCCAGCTTGACCCGC
34	TRIB2 #2	CACCGATTCCCTCTCCGACAAGCAGT	TAAAACTGCTTGTCGGAGAGGGAATC
35	STK40 #1	CACCGTCCTGACCCTGGAGGAGAGGT	TAAAACCTCTCCTCCAGGGTCAGGAC
36	STK40 #2	CACCGCTCAACGATTTCACAGGTGGT	TAAAACCACCTGTGAAATCGTTGAGC
37	PANK1 #1	CACCGGATGTCCATGCCAAACCATGT	TAAAACATGGTTTGGCATGGACATCC
38	PANK1 #2	CACCGTTGGTGTATTTCGAGCCGAGT	TAAAACTCGGCTCGAAATACACCAAC
39	PANK4 #1	CACCGGCACAAAGTCGCCAAGGTGGT	TAAAACCACCTTGGCGACTTTGTGCC
40	PANK4 #2	CACCGGAAGTTGCACCCCTTAATCGT	TAAAACGATTAAGGGGTGCAACTTCC
41	PANK3 #1	CACCGTAGACTCTGTCAGTTTCAAGT	TAAAACTTGAAACTGACAGAGTCTAC
42	PANK3 #2	CACCGCAGTGGATAGGGATCATCCGT	TAAAACGGATGATCCCTATCCACTGC
43	CDC20B #1	CACCGTAATGGGGCTACTCGCAACGT	TAAAACGTTGCGAGTAGCCCCATTAC
44	CDC20B #2	CACCGAACTGAAGACCCCCAGCAAGT	TAAAACTTGCTGGGGGTCTTCAGTTC
45	NEK10 #1	CACCGAGTCAAAGATCAAAGAGAAGT	TAAAACTTCTCTTTGATCTTTGACTC
46	NEK10 #2	CACCGGAGAATGGGTCACCACAAGGT	TAAAACCTTGTGGTGACCCATTCTCC
47	NEK9 #1	CACCGGTGATGTTACTACAGCAATGT	TAAAACATTGCTGTAGTAACATCACC
48	NEK9 #2	CACCGACGAAGGATTTTGTCATACGT	TAAAACGTATGACAAAATCCTTCGTC
49	NUP133 #1	CACCGGGTGTGGGAACATTCGTGTGT	TAAAACACACGAATGTTCCCACACCC
50	NUP133 #2	CACCGATCTATGTTAATGGTCAGCGT	TAAAACGCTGACCATTAACATAGATC
51	NOM1 #1	CACCGTGGGGAGAAGGCCCTGAAGGT	TAAAACCTTCAGGGCCTTCTCCCCAC
52	NOM1 #2	CACCGGAGTTCGTGCACGCGACTTGT	TAAAACAAGTCGCGTGCACGAACTCC
53	PFKL #1	CACCGGCCCATGCGCGTCACAGCCGT	TAAAACGGCTGTGACGCGCATGGGCC
54	PFKL #2	CACCGGCTATGAGGGCCTCGTGGAGT	TAAAACTCCACGAGGCCCTCATAGCC
55	SLC25A13 #1	CACCGGCACACAGGACAGATTCAAGT	TAAAACTTGAATCTGTCCTGTGTGCC
56	SLC25A13 #2	CACCGGGAATATGTTGATGAATTGGT	TAAAACCAATTCATCAACATATTCCC
57	SLC25A12 #1	CACCGATCTCCTATCAAGAGTTTTGT	TAAAACAAAACTCTTGATAGGAGATC
58	SLC25A12 #2	CACCGTCATCATATCCCTTTTAACGT	TAAAACGTTAAAAGGGATATGATGAC
59	LSM8 #1	CACCGCTAGGATTATACATTGTAAGGT	TAAAACCTTACAATGTATAATCCTAGC
60	LSM8 #2	CACCGAAGAGCTGAATACTCGTTCAGT	TAAAACTGAACGAGTATTCAGCTCTTC
67	nt-43	CACCGGAGGCTAGGACGCAATGCAGT	TAAAACTGCATTGCGTCCTAGCCTCC
68	nt-55	CACCGTCCAGCTTATGATTGGCGCGT	TAAAACGCGCCAATCATAAGCTGGAC
*This gRNA that gave significant "Synthetic lethality" in autophagy-null cells are highlighted.
*non-targeting gRNA (nt-43, nt-55)
