# Supplementary material for: Nuclear proteasomes buffer cytoplasmic proteins during autophagy compromise
Source: Nat Cell Biol. 2024 Aug 29;26(10):1691–9. doi: 10.1038/s41556-024-01488-7 (PMC11469956; doi:10.1038/s41556-024-01488-7)
Supplement: Supplementary file 4 — Statistical source data. [file 41556_2024_1488_MOESM4_ESM.xlsx]

## Sheet: Fig 1
Fig 1c	Quantification of cell viability with gRNAs for the indicated SL candidate genes
1) ATG16+ vs. ATG16-
	ATG16+ PSMD7			ATG16- PSMD7			Average		stdev		SEM			Unpaired t test
	Repeat#1	Repeat#2	Repeat#3	Repeat#1	Repeat#2	Repeat#3	ATG16+ PSMD7	ATG16- PSMD7	ATG16+ PSMD7	ATG16- PSMD7	ATG16+ PSMD7	ATG16- PSMD7			A vs B in Day9	A vs B in Day12
Day3	100	100	100	100	100	100	100	100	0	0	0	0		P value	0.000953049	0.00446735
Day9	52.1133	49.7422	51.7535	31.2611	37.4211	34.5394	51.203	34.4072	1.27785	3.0821	0.73777	1.77945		P value summary	***	**
Day12	70.3173	62.7905	51.1496	19.7528	24.784	30.1156	61.4191	24.8841	9.65713	5.18212	5.57555	2.9919		Significantly different (P < 0.05)?	Yes	Yes
	A			B										One- or two-tailed P value?	Two-tailed	Two-tailed
	ATG16+ Nup98			ATG16- Nup98			Average		stdev		SEM			Unpaired t test
	Repeat#1	Repeat#2	Repeat#3	Repeat#1	Repeat#2	Repeat#3	ATG16+ Nup98	ATG16- Nup98	ATG16+ Nup98	ATG16- Nup98	ATG16+ Nup98	ATG16- Nup98			A vs B in Day9	A vs B in Day12
Day3	100	100	100	100	100	100	100	100	0	0	0	0		P value	0.0350431	0.04696
Day9	81.6436	81.6323	67.0542	61.9239	46.7904	58.6839	76.7767	55.7994	8.41991	7.9684	4.86124	4.60056		P value summary	*	*
Day12	67.4191	61.1036	66.6972	40.7472	38.8996	58.8317	65.0733	46.1595	3.45677	11.0132	1.99577	6.3585		Significantly different (P < 0.05)?	Yes	Yes
	A			B										One- or two-tailed P value?	Two-tailed	Two-tailed
	ATG16+ Nup133			ATG16- Nup133			Average		stdev		SEM			Unpaired t test
	Repeat#1	Repeat#2	Repeat#3	Repeat#1	Repeat#2	Repeat#3	ATG16+ Nup133	ATG16- Nup133	ATG16+ Nup133	ATG16- Nup133	ATG16+ Nup133	ATG16- Nup133			A vs B in Day9	A vs B in Day12
Day3	100	100	100	100	100	100	100	100	0	0	0	0		P value	0.07284	0.0429443
Day9	92.0464	99.2165	80.9784	80.5268	76.7208	74.3303	90.7471	77.1927	9.18825	3.12505	5.30484	1.80425		P value summary	ns	*
Day12	82.5444	96.435	78.3166	71.5769	58.1195	67.9661	85.7653	65.8875	9.47891	6.96534	5.47265	4.02144		Significantly different (P < 0.05)?	No	Yes
	A			B										One- or two-tailed P value?	Two-tailed	Two-tailed
2) ATG9+ vs. ATG9-
	ATG9+ PSMD7			ATG9- PSMD7			Average		stdev		SEM			Unpaired t test
	Repeat#1	Repeat#2	Repeat#3	Repeat#1	Repeat#2	Repeat#3	ATG9+ PSMD7	ATG9- PSMD7	ATG9+ PSMD7	ATG9- PSMD7	ATG9+ PSMD7	ATG9- PSMD7			A vs B in Day6	A vs B in Day9	A vs B in Day12
Day3	100	100	100	100	100	100	100	100	0	0	0	0		P value	0.00634775	0.0999242	0.0128544
Day6	77.1732	89.1992	94.7706	60.8034	59.1798	59.0921	87.0476	59.6918	8.99382	0.963686	5.19258	0.556384		P value summary	**	ns	*
Day9	72.4811	67.1684	107.626	38.1312	42.2618	67.1275	82.425	49.1735	21.9855	15.6852	12.6933	9.05587		Significantly different (P < 0.05)?	Yes	No	Yes
Day12	70.0515	69.2649	60.9354	47.3011	23.9598	34.6362	66.7506	35.2991	5.05147	11.6848	2.91647	6.7462		One- or two-tailed P value?	Two-tailed	Two-tailed	Two-tailed
	ATG9+ Nup98			ATG9- Nup98			Average		stdev		SEM			Unpaired t test
	Repeat#1	Repeat#2	Repeat#3	Repeat#1	Repeat#2	Repeat#3	ATG9+ Nup98	ATG9- Nup98	ATG9+ Nup98	ATG9- Nup98	ATG9+ Nup98	ATG9- Nup98			A vs B in Day6	A vs B in Day9	A vs B in Day12
Day3	100	100	100	100	100	100	100	100	0	0	0	0		P value	0.421376	0.0265725	0.0359793
Day6	94.1094	96.3343	96.1207	98.303	91.4341	89.2763	95.5215	93.0045	1.2275	4.71382	0.708698	2.72153		P value summary	ns	*	*
Day9	89.67	89.8837	95.5206	69.6284	82.3389	79.1618	91.6914	77.043	3.31786	6.61483	1.91557	3.81907		Significantly different (P < 0.05)?	No	Yes	Yes
Day12	82.5445	84.3335	99.0584	68.9649	75.2422	63.2542	88.6455	69.1537	9.06211	5.99624	5.23201	3.46193		One- or two-tailed P value?	Two-tailed	Two-tailed	Two-tailed
	ATG9+ Nup133			ATG9- Nup133			Average		stdev		SEM			Unpaired t test
	Repeat#1	Repeat#2	Repeat#3	Repeat#1	Repeat#2	Repeat#3	ATG9+ Nup133	ATG9- Nup133	ATG9+ Nup133	ATG9- Nup133	ATG9+ Nup133	ATG9- Nup133			A vs B in Day6	A vs B in Day9	A vs B in Day12
Day3	100	100	100	100	100	100	100	100	0	0	0	0		P value	0.362043	0.228291	0.027217
Day6	94.468	100.902	100.652	93.5595	97.0153	97.811	98.674	96.1286	3.64462	2.26023	2.10422	1.30494		P value summary	ns	ns	*
Day9	93.1738	109.24	104.273	86.8632	88.2178	102.351	102.229	92.4772	8.2258	8.57746	4.74917	4.9522		Significantly different (P < 0.05)?	No	No	Yes
Day12	96.0608	101.109	106.247	83.5296	92.6965	86.3871	101.139	87.5377	5.09306	4.69049	2.94048	2.70806		One- or two-tailed P value?	Two-tailed	Two-tailed	Two-tailed
Fig 1e	Cell death upon PSMD7 knockdown
Exp. No.	16+ Sc	16+ siPSMD7	16- Sc	16- siPSMD7		Paired t test
Repeat#1	1	4.87045	1	10.9955			A vs B	C vs D	B vs D
Repeat#2	1	2.88246	1	8.09866		P value	0.0476809	0.00962726	0.00257381
Repeat#3	1	3.28406	1	9.36		P value summary	#	##	**
Average	1	3.67899	1	9.48473		Significantly different (P < 0.05)?	Yes	Yes	Yes
stdev	0	1.05119	0	1.45246		One- or two-tailed P value?	Two-tailed	Two-tailed	Two-tailed
SEM	0	0.606905	0	0.838577
	A	B	C	D
Fig 1g	Cell death upon either Nup98 or Nup133 knockdown
(i) Data with controls normalised to 1								(ii) Data with controls normalised to the sum of all data from the given experiment with controls normalised to 1 divided by the number of conditions.
Exp. No.	16+ Sc	16+ siNup98	16+ siNup133	16- Sc	16- siNup98	16- siNup133		Exp. No.	16+ Sc	16+ siNup98	16+ siNup133	16- Sc	16- siNup98	16- siNup133		Two-way ANOVA with Tukey test
Repeat#1	1	1.195	3.619	1	1.673	4.063		Repeat#1	0.478088	0.571315	1.7302	0.478088	0.799841	1.94247		Tukey's multiple comparisons test	Mean Diff.	95.00% CI of diff.	Below threshold?	Summary	Adjusted P Value
Repeat#2	1	1.231	2.837	1	1.57	3.466		Repeat#2	0.540346	0.665166	1.53296	0.540346	0.848343	1.87284		16+
Repeat#3	1	1.078	2.823	1	1.81	3.223		Repeat#3	0.548747	0.591549	1.54911	0.548747	0.993232	1.76861		Sc vs. siNup98	-0.08695	-0.2538 to 0.07988	No	ns	0.3762
Average	1	1.168	3.093	1	1.68433	3.584		Average	0.522393	0.609343	1.60409	0.522393	0.880472	1.86131		Sc vs. siNup133	-1.082	-1.249 to -0.9149	Yes	####	<0.0001
stdev	0	0.0799937	0.455583	0	0.120401	0.432253										16-
SEM	0	0.0461844	0.263031	0	0.0695134	0.249562										Sc vs. siNup98	-0.3581	-0.5249 to -0.1913	Yes	###	0.0003
	A	B	C	D	E	F										Sc vs. siNup133	-1.339	-1.506 to -1.172	Yes	####	<0.0001
																siNup98
																16+ vs. 16-	-0.2711	-0.4074 to -0.1349	Yes	***	0.001
																siNup133
																16+ vs. 16-	-0.2572	-0.3935 to -0.1210	Yes	**	0.0014
Fig 1h	Time-dependent Cell death upon IPZ/BZ/SBI treatment
1) Time-dependnet Cell death (Fold change)
Time (h)	DMSO				SBI				Bz				SBI/Bz				IPZ				SBI/IPZ				Bz/IPZ				SBI/Bz/IPZ
Exp. No.	Repeat#1	Repeat#2	Repeat#3	Repeat#4	Repeat#1	Repeat#2	Repeat#3	Repeat#4	Repeat#1	Repeat#2	Repeat#3	Repeat#4	Repeat#1	Repeat#2	Repeat#3	Repeat#4	Repeat#1	Repeat#2	Repeat#3	Repeat#4	Repeat#1	Repeat#2	Repeat#3	Repeat#4	Repeat#1	Repeat#2	Repeat#3	Repeat#4	Repeat#1	Repeat#2	Repeat#3	Repeat#4
0	1	1	1	1	1	1	1	1	1	1	1	1	1	1	1	1	1	1	1	1	1	1	1	1	1	1	1	1	1	1	1	1
3	1	1	1	1	0.980917	1.29209	0.950099	0.646546	1.09168	1.17046	0.738714	0.82026	0.966139	1.60953	0.821793	0.921982	1.05018	1.41557	1.02839	0.713838	1.04191	1.3247	0.831383	0.710403	0.95843	1.39638	0.930171	0.804903	1.18424	1.36114	0.706653	0.908268
6	1	1	1	1	1.00564	1.19601	0.970224	0.725851	1.06056	1.06636	0.79734	0.842545	1.13669	1.766	0.852719	1.03333	1.29089	1.33428	1.08963	0.661439	1.15322	1.25327	0.94383	0.727572	1.26584	1.46374	0.951242	0.889062	1.17545	1.45716	0.764536	1.28406
9	1	1	1	1	1.15396	1.36655	1.11739	0.848469	1.25755	1.0505	0.902988	0.909212	1.11894	1.85353	0.843641	1.17251	1.21423	1.51327	0.990515	0.644685	1.17795	1.59073	0.938819	1.02518	1.42973	1.43544	1.02815	0.9557	1.20707	1.86259	0.844656	1.49128
12	1	1	1	1	1.40027	1.34559	1.15865	0.852786	1.28436	1.06006	1.01456	0.881977	1.19584	2.10215	1.13463	1.17438	1.15219	1.60374	1.03377	0.563904	1.28253	1.67839	1.00913	0.937459	1.42348	1.47271	1.06072	0.885196	1.70948	2.24804	1.33758	1.68543
15	1	1	1	1	1.47464	1.20021	1.10705	0.966543	1.27332	1.12916	1.24912	1.11098	1.32941	2.32264	1.55929	1.76084	1.08166	1.49802	1.00698	0.618856	1.37244	1.60638	1.06908	1.18808	1.50226	1.55459	1.31371	1.065	2.55009	2.68841	1.52284	2.15006
18	1	1	1	1	1.51005	1.11625	1.32433	1.10148	1.57745	1.66758	1.8575	1.55184	2.01338	3.20358	2.88703	2.7627	1.05967	1.60564	1.0904	0.688431	1.5514	1.79172	1.60432	1.46947	2.16925	2.2665	2.5301	2.01007	4.11223	4.26227	3.19419	3.60142
21	1	1	1	1	1.80622	1.31153	1.41232	1.26691	2.44356	3.53174	3.75239	3.21048	3.63627	5.41471	5.71729	5.50363	1.01352	1.84092	1.16863	0.726907	1.80954	2.44137	2.00911	1.98105	4.18851	4.84609	5.68909	4.50647	7.17485	8.68696	8.53695	7.80431
24	1	1	1	1	2.0153	1.45209	1.53535	1.49131	5.46319	9.01994	8.9111	9.2515	8.20354	11.3116	14.0559	11.9149	1.05567	2.22768	1.20379	0.734068	2.28673	3.0514	2.24459	2.16123	10.4663	11.1504	13.5886	10.8944	16.9031	20.1595	20.7797	18.7542
	A				B				C				D				E				F				G				H
Average
Time (h)	DMSO	SB5	Bz	SBI/Bz	IPZ	SBI/IPZ	Bz/IPZ	SBI/Bz/IPZ			Paired t test
0	1	1	1	1	1	1	1	1				P value	P value
3	1	0.967413	0.955279	1.07986	1.052	0.977101	1.02247	1.04008			Time (h)	SBI vs SBI/IPZ	SBI vs SBI/BZ
6	1	0.974433	0.9417	1.19719	1.09406	1.01947	1.14247	1.1703			3	0.418808	0.189183
9	1	1.12159	1.03006	1.24715	1.09068	1.18317	1.21226	1.3514			6	0.162439	0.110905
12	1	1.18932	1.06024	1.40175	1.0884	1.22688	1.21053	1.74513			9	0.27301	0.259182
15	1	1.18711	1.19065	1.74305	1.05138	1.309	1.35889	2.22785			12	0.378964	0.194766
18	1	1.26303	1.66359	2.71667	1.11104	1.60423	2.24398	3.79253			15	0.188452	0.0662052
21	1	1.44925	3.23454	5.06798	1.18749	2.06027	4.80754	8.05077			18	0.0400674	0.0114382
24	1	1.62351	8.16143	11.3715	1.3053	2.43599	11.5249	19.1491			21	0.0392715	0.00451986	**p < 0.01
											24	0.0312866	0.00255297	*p < 0.05
											One- or two-tailed P value?	One-tailed	One-tailed
2) Cell death (Area under the curve, AUC)
AUC ; raw data
	Exp. No.	DMSO	SB	Bz	Bz/SB	IPZ	IPZ/SB	IPZ/Bz	IPZ/Bz/SBI
	Repeat#1	0	8.62	15.66	24.12	2.671	9.097	32.15	60.19
	Repeat#2	0	6.163	23.06	49.28	13.28	17.14	37.53	75.44
	Repeat#3	0	4.33	25.13	42.71	1.54	7.776	39.05	63.18
	Repeat#4	0	4.646	22.46	38.76	7.545	8.343	29.86	62.75
	Average	0	5.93975	21.5775	38.7175	6.259	10.589	34.6475	65.39
	stdev	0	1.95778	4.10746	10.6551	5.35696	4.40073	4.3531	6.82877
	SEM	0	0.978888	2.05373	5.32756	2.67848	2.20036	2.17655	3.41438
AUC ; norm to SBI
		Exp. No.	SBI	Bz	SBI/Bz	IPZ	SBI/IPZ	Bz/IPZ	SBI/Bz/IPZ
		REP#1	1	1.81671	2.79814	0.309861	1.05534	3.7297	6.9826		Paired t test
		REP#2	1	3.74168	7.99611	2.15479	2.78111	6.08957	12.2408			SBI vs SBI/BZ	SBI vs SBI/IPZ
		REP#3	1	5.8037	9.86374	0.355658	1.79584	9.01848	14.5912		P value	0.0134447	0.0470573
		REP#4	1	4.83427	8.34266	1.62398	1.79574	6.42703	13.5062		P value summary	*	*
		Average	1	4.04909	7.25016	1.11107	1.85701	6.31619	11.8302		Significantly different (P < 0.05)?	Yes	Yes
		stdev	0	1.71009	3.07686	0.924665	0.708083	2.16456	3.37146		One- or two-tailed P value?	One-tailed	One-tailed
		SEM	0	0.855043	1.53843	0.462333	0.354041	1.08228	1.68573
