# Supplementary material for: Nuclear proteasomes buffer cytoplasmic proteins during autophagy compromise
Source: Nat Cell Biol. 2024 Aug 29;26(10):1691–9. doi: 10.1038/s41556-024-01488-7 (PMC11469956; doi:10.1038/s41556-024-01488-7)
Supplement: Supplementary file 6 — Statistical source data. [file 41556_2024_1488_MOESM6_ESM.xlsx]

## Sheet: Fig 2
Fig 2b	α-SynA53T translocation upon Proteasome inhibition
1) Nucleus : GFP-α-SynA53T/LaminB1								1) Nucleus : GFP-α-SynA53T/LaminB1
(i) Data with controls normalised to 1								(ii) Data with controls normalised to the sum of all data from the given experiment with controls normalised to 1 divided by the number of conditions.
Exp. No.	16+AT DMSO	16+AT MG	16+AT Bz	16-AT DMSO	16-AT MG	16-AT Bz		Exp. No.	16+AT DMSO	16+AT MG	16+AT Bz	16-AT DMSO	16-AT MG	16-AT Bz		Two-way ANOVA with Tukey test
Repeat#1	1	0.856103	1.08993	1	2.17173	1.75786		Repeat#1	0.761845	0.652217	0.830355	0.761845	1.65452	1.33922		Tukey's multiple comparisons test	Mean Diff.	95.00% CI of diff.	Below threshold?	Summary	Adjusted P Value
Repeat#2	1	4.00049	1.66417	1	5.65348	5.46929		Repeat#2	0.319362	1.27761	0.531473	0.319362	1.80551	1.74668		MG
Repeat#3	1	2.80427	1.72309	1	5.9518	4.47073		Repeat#3	0.353985	0.992667	0.609949	0.353985	2.10684	1.58257		16+ vs. 16-	-0.7339	-1.055 to -0.4125	Yes	***	0.0001
Repeat#4	1	2.94584	2.02687	1	3.63751	3.63357		Repeat#4	0.421236	1.24089	0.85379	0.421236	1.53225	1.53059		Bz
Average	1	2.65167	1.62601	1	4.35363	3.83286		Average	0.464107	1.04085	0.706392	0.464107	1.77478	1.54977		16+ vs. 16-	-0.8434	-1.165 to -0.5220	Yes	****	<0.0001
stdev	0	1.31062	0.391132	0	1.78113	1.57375
SEM	0	0.655312	0.195566	0	0.890566	0.786877
	A	B	C	D	E	F
2) Cytosol : GFP-α-SynA53T/GAPDH								2) Cytosol : GFP-α-SynA53T/GAPDH
(i) Data with controls normalised to 1								(ii) Data with controls normalised to the sum of all data from the given experiment with controls normalised to 1 divided by the number of conditions.
Exp. No.	16+AT DMSO	16+AT MG	16+AT Bz	16-AT DMSO	16-AT MG	16-AT Bz		Exp. No.	16+AT DMSO	16+AT MG	16+AT Bz	16-AT DMSO	16-AT MG	16-AT Bz		Two-way ANOVA with Tukey test
Repeat#1	1	1.10718	1.01316	1	1.05856	1.1755		Repeat#1	0.944226	1.04543	0.956652	0.944226	0.999521	1.10994		Tukey's multiple comparisons test	Mean Diff.	95.00% CI of diff.	Below threshold?	Summary	Adjusted P Value
Repeat#2	1	1.34683	1.14365	1	0.973823	0.944273		Repeat#2	0.936245	1.26096	1.07074	0.936245	0.911737	0.884071		MG
Repeat#3	1	1.1034	0.848852	1	0.996878	0.950097		Repeat#3	1.01708	1.12225	0.863353	1.01708	1.01391	0.966327		16+ vs. 16-	0.08672	-0.04016 to 0.2136	No	ns	0.1682
Repeat#4	1	0.968959	0.890252	1	1.12524	1.00345		Repeat#4	1.00202	0.970917	0.892051	1.00202	1.12752	1.00548		Bz
Average	1	1.13159	0.973978	1	1.03863	1.01833		Average	0.974894	1.09989	0.945698	0.974894	1.01317	0.991454		16+ vs. 16-	-0.04576	-0.1726 to 0.08113	No	ns	0.4585
stdev	0	0.157235	0.132904	0	0.0679275	0.108113
SEM	0	0.0786174	0.0664519	0	0.0339637	0.0540566
	A	B	C	D	E	F
Fig 2c	Transport rate
1) GFP-empty					Paired t test
		ATG16+	ATG16-			A vs B
	Repeat#1	0.2284	0.2405		P value	0.914416
	Repeat#2	0.1378	0.3345		P value summary	ns
	Repeat#3	0.3604	0.1902		Significantly different (P < 0.05)?	No
		A	B		One- or two-tailed P value?	Two-tailed
2) GFP-α-SynA53T					Paired t test
		ATG16+	ATG16-			A vs B
	Repeat#1	0.1486	0.2026		P value	0.0447993
	Repeat#2	0.1446	0.2184		P value summary	*
	Repeat#3	0.1755	0.2086		Significantly different (P < 0.05)?	Yes
		A	B		One- or two-tailed P value?	Two-tailed
Fig 2d	Recovery
1) GFP-empty								2) GFP-α-SynA53T
	Repeat#1	Repeat#2	Repeat#3	Repeat#1	Repeat#2	Repeat#3			Repeat#1	Repeat#2	Repeat#3	Repeat#1	Repeat#2	Repeat#3
Time (sec)	ATG16 WT			ATG16 KO				Time (sec)	ATG16 WT			ATG16 KO
0	57.6297	60.0811	60.0202	57.1373	60.3283	66.2016		0	54.0734	56.2098	55.9067	61.1009	59.2768	54.1325
0.9671	60.9145	62.9074	64.0186	60.586	64.4497	69.5666		0.9671	57.8557	62.309	59.4305	67.5419	62.5184	59.1108
1.9343	62.3721	64.5877	66.7281	62.4503	66.3029	70.6169		1.9343	59.1154	64.8435	60.717	69.4362	63.8963	60.1665
2.9014	63.2167	65.7026	68.5352	63.4465	68.1007	71.7361		2.9014	59.8931	65.8534	61.5241	70.7466	64.9157	60.7258
3.8686	63.5171	65.7422	69.5378	64.0661	68.9685	72.36		3.8686	60.5407	67.1885	61.4978	71.5187	65.0326	61.3152
8.2678	64.4631	66.6711	70.4341	65.0139	69.1745	72.4314		8.2678	61.3472	67.0449	61.7846	71.7177	65.4326	61.4127
9.2349	64.7366	66.3929	70.8632	64.4389	70.0375	72.8854		9.2349	60.9188	66.8839	62.0122	72.1505	65.2952	62.4373
10.202	65.1425	67.0325	71.5806	65.029	69.987	73.3268		10.202	61.3002	66.1012	62.115	71.9471	65.7828	62.4063
11.1692	65.1409	67.2621	71.8182	65.271	70.5788	73.3786		11.1692	61.4659	67.482	63.0546	72.0755	65.9895	62.9115
12.1363	64.891	67.1223	71.949	66.6504	71.1745	73.5133		12.1363	61.297	67.1869	62.8477	72.4822	66.1967	62.4932
13.1035	65.4429	67.7073	72.3631	66.2377	71.469	73.6089		13.1035	61.6158	67.0796	62.9698	72.1973	66.7285	63.5515
14.0706	66.6474	67.4381	72.7446	66.2871	71.4116	73.8094		14.0706	61.6487	67.0133	63.0819	72.4572	66.149	62.9656
15.0377	65.6638	68.1905	73.0398	66.5062	72.3543	73.6953		15.0377	61.5812	67.3637	63.6291	72.8236	67.0682	63.4762
16.0049	66.6339	67.2591	73.5547	66.1334	72.2017	73.8798		16.0049	62.2609	67.7708	63.6718	73.201	67.0643	63.3751
16.972	66.3122	67.5749	73.7838	66.9683	73.0627	74.3886		16.972	62.1241	66.9376	63.7697	72.6333	67.3734	63.6924
17.9392	66.0076	67.8752	73.1722	66.9616	72.9568	74.2469		17.9392	62.3177	68.1338	63.1881	73.288	67.4582	63.376
18.9063	66.3342	67.8371	74.0595	66.2776	73.1191	74.3082		18.9063	62.1093	66.9849	63.8972	74.0775	67.6056	63.5958
19.8735	67.1761	67.387	73.9266	67.7529	73.0462	74.2795		19.8735	62.2971	67.6445	63.8918	73.0118	67.8122	63.9982
20.8406	66.8983	67.3519	74.1412	66.6685	73.3601	74.449		20.8406	62.0434	67.3384	64.3465	74.3635	67.9302	64.2695
21.8077	67.1305	67.6928	74.3066	67.5489	73.9092	74.7034		21.8077	62.6225	67.5846	64.1676	73.1031	68.8837	64.2136
22.7749	66.8538	67.6652	74.7172	67.7994	73.8858	74.8512		22.7749	62.4116	67.613	64.3842	73.0585	68.0532	64.5921
23.742	67.359	68.1284	74.6851	67.8183	74.4883	75.0427		23.742	62.3663	67.7629	64.5057	73.8426	68.4023	65.3703
24.7092	67.8792	67.8863	75.236	68.4369	73.9043	75.1845		24.7092	62.2123	67.2074	64.1987	73.4174	68.4793	64.6081
25.6763	67.676	68.1389	75.3433	68.0432	74.7031	75.0457		25.6763	62.611	67.4299	64.1172	74.2319	68.7602	65.1062
26.6435	67.6373	68.0757	75.9468	67.7927	75.156	75.6285		26.6435	62.7362	67.572	64.7437	74.333	69.0366	64.9883
27.6106	67.8674	67.7359	76.4702	68.0147	74.5923	75.4329		27.6106	62.6645	67.8529	64.4078	74.4603	68.6776	65.3349
28.5777	68.3731	67.808	76.1388	68.695	75.0345	75.3645		28.5777	62.985	67.9949	64.8685	74.0481	68.8799	65.5822
29.5449	68.2696	68.3514	76.4371	68.1608	75.5262	75.918		29.5449	62.6728	67.9065	65.182	73.9111	69.5353	65.2905
30.512	68.2074	67.996	76.5529	68.9521	75.5165	75.6973		30.512	62.7231	68.2426	65.2844	74.0177	69.7098	65.5813
31.4792	68.4209	68.4818	76.6381	68.6011	75.3902	75.8788		31.4792	62.9578	67.2248	64.7601	73.9263	69.7303	65.8693
32.4463	68.3367	68.1464	76.6081	69.1257	75.0267	75.8552		32.4463	62.695	67.7124	65.1952	74.6495	69.7613	65.7187
33.4135	68.4117	67.987	77.2332	69.0982	75.2172	76.4359		33.4135	63.3245	67.5451	64.7158	74.3319	69.7248	66.3365
34.3806	68.4278	67.8777	77.6532	69.6817	76.2726	76.4394		34.3806	63.0229	67.9886	65.3763	74.7343	69.7192	66.4676
35.3477	69.1432	68.172	77.3119	69.1352	76.3095	75.9874		35.3477	62.8812	66.9975	65.0562	74.4603	70.1785	66.0679
36.3149	68.8998	68.378	77.6708	69.5688	76.3678	76.6501		36.3149	62.9249	67.3905	65.582	75.3639	70.5253	66.4357
37.282	69.8372	68.0873	77.6848	69.5773	76.7322	76.5586		37.282	63.3681	67.5073	65.5032	74.2308	70.2051	66.3923
38.2492	68.9121	69.3133	77.9711	69.6902	76.5194	76.5088		38.2492	62.9883	67.3873	65.5191	75.3705	70.7431	67.1289
39.2163	69.5808	69.2051	78.3861	69.639	76.7138	77.1116		39.2163	63.49	67.4347	65.814	74.8485	70.609	67.1138
40.1834	69.1384	68.9499	77.4798	69.8363	76.8032	77.0764		40.1834	63.383	67.2784	65.7418	75.1997	70.8306	66.8018
41.1506	69.5219	69.3961	78.2297	70.2766	77.6243	77.0397		41.1506	63.6565	67.8339	65.8939	75.4999	71.3049	66.4162
42.1177	70.093	69.0732	78.5977	70.3069	76.9266	77.0035		42.1177	63.4917	67.624	66.1188	75.1095	71.4124	66.9498
43.0849	69.561	69.4677	78.918	70.7101	77.6302	77.0498		43.0849	63.3442	67.048	66.1221	75.1356	71.3514	66.7291
44.052	70.3343	69.0401	79.4399	70.1713	76.6253	77.2881		44.052	63.3302	67.1916	66.0477	75.2758	71.6401	66.8576
45.0192	70.1359	69.4978	78.6764	69.8145	77.5699	77.1699		45.0192	63.8888	67.9018	66.3525	75.4357	71.6406	66.9746
45.9863	70.071	69.1218	79.4113	70.3325	77.6263	77.2941		45.9863	64.0478	66.7087	65.9891	75.4846	72.0057	67.1572
46.9534	69.7873	69.1464	79.0178	70.3933	77.8168	77.4656		46.9534	63.5889	68.0091	66.2923	75.7402	72.3293	67.2911
47.9206	70.367	69.4688	79.4033	71.3097	78.221	77.4701		47.9206	64.145	67.2201	65.924	75.7837	71.9337	67.112
48.8877	70.4459	69.1865	79.4905	70.86	78.6476	77.5405		48.8877	64.145	67.2295	66.5582	75.3944	72.1204	67.0243
49.8549	70.6132	69.8021	79.6288	70.9388	78.1958	77.4716		49.8549	63.6548	67.3968	66.6463	75.8587	72.6002	67.4808
50.822	70.6336	69.983	80.656	71.7187	78.1812	77.6224		50.822	64.3576	67.0654	66.7136	76.7961	72.3182	67.58
51.7892	70.9076	70.4502	79.8539	70.8088	78.5378	77.9382		51.7892	63.9687	67.613	65.953	75.265	73.1226	67.7866
52.7563	70.4485	70.3991	80.1768	71.5526	78.1715	77.9442		52.7563	64.1977	67.6162	66.3678	75.9664	72.7032	67.9762
53.7234	71.0165	70.3991	80.2404	71.2784	78.7905	77.8874		53.7234	64.1038	68.0122	66.4504	76.1099	72.9171	67.6022
54.6906	71.5715	70.2562	80.5643	71.1304	78.5388	77.7516		54.6906	63.7314	67.3858	66.7514	76.2002	73.1249	68.1172
55.6577	71.3457	70.2788	80.6871	72.9369	77.9382	77.9452		55.6577	63.7479	67.7361	66.7158	76.3774	73.3764	69.1752
56.6249	71.1581	70.6292	80.4299	71.7433	78.9431	78.2795		56.6249	63.8937	67.3021	67.0999	76.6471	73.4462	68.3122
57.592	71.2481	70.377	80.6861	72.1902	78.4202	77.8803		57.592	64.0709	66.9881	66.7185	77.1985	73.3432	68.3767
58.5592	71.785	70.1996	80.7618	71.9995	78.6943	78.541		58.5592	64.7621	67.441	67.0654	76.2491	73.854	69.1188
59.5263	71.6504	70.4312	80.9878	71.731	79.1471	78.0774		59.5263	63.8781	67.1585	67.1328	76.6939	73.4013	69.0965
60.4934	71.6059	69.9158	81.2215	72.5649	78.9917	78.8572		60.4934	64.2373	67.2437	67.2789	76.3252	73.6263	68.6121
61.4606	72.2344	70.3911	81.0129	73.0526	79.2783	78.6234		61.4606	64.0981	68.1369	67.0759	76.8298	73.6091	68.7267
62.4277	72.288	70.5359	80.9883	73.1902	79.2618	78.4364		62.4277	63.8773	67.6067	67.0403	76.5895	74.0296	69.1009
63.3949	71.9019	71.3329	81.3718	72.6987	79.2016	78.5194		63.3949	64.2365	67.5988	67.1475	77.3029	74.4529	68.9425
64.362	72.0805	71.1966	81.5979	73.1067	79.4387	79.0357		64.362	64.3156	67.6698	67.0791	76.5971	74.8091	69.3113
65.3292	71.8241	71.359	81.5538	73.6807	79.4756	78.6053		65.3292	63.6416	68.1038	67.4167	76.9429	75.0657	69.22
66.2963	72.4366	71.4938	81.9619	72.9378	80.2463	78.5586		66.2963	64.4548	67.1538	67.5683	76.7646	74.6152	69.5163
67.2634	72.4307	71.179	81.826	73.0317	79.9295	78.8864		67.2634	64.482	68.0564	67.2526	76.7939	74.49	69.3793
68.2306	72.9873	71.0697	81.6716	72.2158	80.2171	78.4837		68.2306	64.6352	68.331	67.4408	77.1321	74.8878	69.1412
69.1977	72.3679	71.178	81.9599	72.8107	80.0383	78.6802		69.1977	64.3057	67.8371	67.2925	77.2474	75.2972	69.9183
70.1649	72.8538	71.3093	82.0491	73.1541	79.9693	78.8844		70.1649	64.7687	68.1101	67.9754	77.044	74.6756	69.1949
71.132	72.6366	71.167	81.9709	74.0678	79.8362	79.0473		71.132	64.5808	68.1006	67.6165	76.907	75.2019	68.6005
72.0991	72.6167	71.0236	82.1634	72.9188	80.2987	79.0422		72.0991	64.7439	67.2295	67.159	77.0419	75.5322	69.4277
73.0663	73.4555	71.3981	82.1373	73.1522	80.6243	79.2096		73.0663	64.5981	68.5535	67.5995	76.7896	75.5388	69.3364
74.0334	73.4743	71.8623	82.8762	73.9283	80.46	78.8698		74.0334	64.8593	67.3037	67.5202	77.6117	75.4917	69.4286
75.0006	73.1117	71.4607	82.6376	73.1721	79.7759	78.6833		75.0006	64.5092	68.6088	67.9174	77.1419	75.5393	69.3516
75.9677	73.1016	71.8833	82.8978	73.9738	80.0626	79.0578		75.9677	65.3717	67.7266	68.2649	77.2822	76.1676	69.8314
76.9349	73.2394	71.4487	82.6361	73.7348	81.1267	78.8678		76.9349	64.6393	68.4904	68.0033	77.4779	76.1588	69.758
77.902	73.5102	72.6457	83.1244	73.3941	80.6486	79.4314		77.902	65.1872	67.7108	68.0285	77.9912	76.5277	69.5405
78.8691	73.5692	72.9946	82.8101	73.8941	80.1938	79.2479		78.8691	64.9664	68.6403	67.9825	77.8814	75.6873	69.7204
79.8363	73.6277	72.6522	82.6607	73.6977	80.7526	79.363		79.8363	65.188	68.2947	68.2622	77.5986	75.9842	69.5834
80.8034	73.4389	72.7014	82.971	74.4956	80.4027	79.4661		80.8034	65.0414	67.9144	67.9858	76.9494	75.6507	69.2728
81.7706	73.522	72.5434	83.6231	74.1778	81.0422	79.7743		81.7706	64.6978	69.0822	67.6219	77.752	76.2829	69.5996
82.7377	74.2047	72.7329	83.0642	73.8989	81.0791	79.7582		82.7377	65.4319	67.7755	68.1691	77.3605	76.6696	70.0337
83.7049	73.4539	72.6136	83.4031	73.6645	80.9839	79.6169		83.7049	65.2449	68.664	67.663	77.5486	76.9034	69.7732
84.672	73.7102	72.6798	83.3725	73.7765	81.1539	79.7743		84.672	65.076	68.3578	68.3792	77.7585	76.7411	70.0964
85.6391	74.3409	72.7525	83.6893	74.9482	81.7137	79.4746		85.6391	65.029	68.4273	68.1992	77.9466	76.6236	70.22
86.6063	73.7789	72.4502	83.5765	74.8628	81.1539	79.9105		86.6063	65.3561	69.1532	68.3262	77.7226	76.4136	70.5816
87.5734	74.0443	72.8708	83.6452	74.766	81.1364	79.5339		87.5734	64.3625	68.1669	68.6944	78.61	77.0197	70.2325
88.5406	73.9934	72.5625	83.3078	74.3894	81.3794	79.2524		88.5406	65.6782	68.5015	68.3984	77.9651	77.2857	70.1403
89.5077	73.6936	72.6392	83.6668	74.4084	81.2006	79.6873		89.5077	65.4104	68.6466	68.7935	78.4077	76.8768	69.6622
90.4749	74.431	72.6758	83.6983	74.8989	82.3201	79.9879		90.4749	64.954	69.0948	68.3338	77.8901	77.4829	70.9125
91.442	74.0256	72.549	83.8713	74.7215	81.5096	79.5797		91.442	65.2506	68.4652	68.713	77.8868	77.4541	70.8212
92.4091	74.2401	72.95	83.7991	74.0497	81.8701	79.4223		92.4091	66.1008	68.5535	68.689	78.1652	77.0292	71.4305
93.3763	74.4482	72.94	84.0498	74.4795	81.8303	79.8859		93.3763	65.6914	68.2363	68.5439	77.9075	77.4447	70.4885
94.3434	74.2503	72.4482	84.2182	74.5507	81.4202	79.8648		94.3434	65.3404	68.9133	68.5264	78.1054	77.1228	70.5219
95.3106	74.6557	72.6978	84.13	75.4833	81.6728	80.1815		95.3106	65.9979	68.9086	68.3481	78.2413	77.32	71.3609
96.2777	74.8359	72.748	84.354	76.2698	82.4104	80.2247		96.2777	65.913	68.7224	69.3642	77.6541	78.0857	70.3556
97.2449	74.8236	72.7776	84.5139	75.1275	82.2443	79.8587		97.2449	65.8735	68.8297	68.8197	78.3979	77.0635	70.9224
98.212	74.7383	72.5069	84.5415	75.2271	82.0888	80.4801		98.212	65.1056	68.705	69.0911	78.0195	77.6585	70.6874
99.1791	75.3502	72.359	84.6027	76.71	82.4075	80.3042		99.1791	65.6436	68.9607	68.6342	77.9706	77.2181	71.6611
100.146	74.6005	72.6236	84.4849	75.6683	82.1481	79.7712		100.146	65.8232	68.3121	69.2164	78.6796	77.3859	71.5598
101.113	75.2794	72.1625	84.4774	75.4785	81.7943	79.9422		101.113	65.5686	68.6624	68.8591	78.648	77.33	71.0599
102.081	75.1984	72.4001	84.4578	75.6759	82.047	80.6466		102.081	65.9262	68.9339	68.5505	78.3425	78.3156	71.191
103.048	75.2891	72.9455	84.5345	75.6351	82.5144	79.9975		103.048	66.0193	69.2842	69.3418	78.7296	78.1444	71.4568
104.015	74.7179	72.7685	85.1125	76.2423	82.6126	80.1523		104.015	66.2879	68.2868	69.5727	79.1211	78.2768	71.1005
104.982	75.2065	72.6191	84.4122	76.5098	81.8225	80.4098		104.982	66.259	68.907	69.1716	78.747	78.4198	71.53
105.949	75.133	73.2788	84.9746	75.822	82.3337	80.4857		105.949	66.0168	69.2005	69.1152	79.3842	78.6818	70.8158
106.916	75.3164	73.1279	84.9501	76.4159	82.1189	79.9804		106.916	66.2195	69.3868	68.9593	78.1261	78.9633	70.8501
107.883	75.3969	73.344	85.0974	76.4937	81.9974	80.6797		107.883	66.1931	68.5646	69.391	78.3805	78.6275	71.2931
108.851	75.0917	74.2302	85.0072	76.3097	82.2112	80.267		108.851	66.0358	69.7671	69.3943	78.8111	78.4192	71.5372
109.818	75.3244	73.945	84.7686	76.4548	82.4338	80.2514		109.818	65.9163	69.4467	69.3883	78.7394	78.2635	71.6412
110.785	75.6457	73.4312	85.0614	76.4652	83.0538	80.2418		110.785	66.5194	69.9738	68.9981	78.9101	78.6807	71.1494
111.752	75.7706	74.0457	85.0072	76.7195	82.874	80.4827		111.752	66.5482	70.0622	69.4446	79.0178	79.0176	71.5191
112.719	76.0388	74.8654	85.1676	76.5317	82.7875	80.4123		112.719	66.1396	70.321	69.0096	78.8199	78.8397	71.5987
113.686	75.7803	73.7069	84.7054	76.1778	82.5164	80.6928		113.686	66.6536	68.7808	69.2411	78.9351	78.6813	71.3709
114.653	75.9374	74.2738	85.1215	76.9501	82.4503	80.364		114.653	66.5433	70.2926	69.3538	78.3707	78.9916	71.7813
115.621	75.8157	74.3996	85.0754	75.8334	82.6233	80.454		115.621	66.3266	69.9249	69.6044	78.3338	78.9223	71.4839
116.588	76.2597	74.0909	85.0754	77.248	83.1889	80.4666		116.588	66.5877	70.1316	69.6701	78.6687	79.309	71.4342
117.555	76.02	73.545	84.5997	76.7755	82.3133	80.5631		117.555	66.3983	69.6756	69.4178	79.1417	79.2326	71.2289
118.522	76.6534	74.0462	85.5241	76.9235	82.7321	80.7275		118.522	66.5581	70.7218	69.484	79.2483	79.3472	71.5309
119.489	76.4308	74.3194	85.2714	77.117	82.735	80.7205		119.489	66.5111	70.0606	69.6706	78.9406	79.6115	71.473
120.456	76.2903	73.9189	85.2268	76.1133	83.1082	80.6068		120.456	66.7558	69.5982	69.5617	78.6393	79.1566	71.2624
121.423	76.2415	74.0888	85.2318	76.5848	83.012	80.5435		121.423	66.9766	70.4614	69.432	78.548	79.4664	71.2009
122.391	76.8668	73.9645	85.2092	76.9244	83.1471	80.7014		122.391	67.1397	70.1474	69.333	78.7579	79.6658	71.3212
123.358	76.212	74.2227	85.1085	77.8096	82.4202	81.18		123.358	67.017	70.2878	69.6476	78.399	79.668	71.0608
124.325	76.7601	74.2828	85.0298	76.2584	83.0664	80.9271		124.325	67.0853	70.2279	69.5218	79.692	78.9733	71.228
125.292	76.9108	74.159	85.894	76.6569	82.9226	80.1493		125.292	66.797	70.1679	69.7242	79.0058	79.6486	71.172
126.259	76.722	73.9831	85.8775	77.5592	82.9974	80.4344		126.259	67.1867	70.4756	69.6963	79.17	79.576	71.087
127.226	76.6239	73.9545	85.6313	76.8049	82.9906	80.6124		127.226	66.8077	70.8702	69.6033	79.083	79.9722	70.8004
128.193	77.0406	74.0693	85.5717	76.7793	82.564	80.5792		128.193	67.5582	70.5451	70.1363	78.8351	79.4409	71.9884
129.161	77.0046	74.149	85.7351	76.9387	83.5688	80.4932		129.161	67.7741	70.5514	69.5825	79.3005	79.3339	70.9776
130.128	76.6743	74.0242	85.8484	78.4633	83.5581	80.7763		130.128	67.1793	71.1605	69.9464	78.7035	80.1755	71.0544
131.095	76.832	73.961	85.9587	77.0905	83.3424	80.5576		131.095	67.0244	71.0422	69.9672	78.5132	79.9844	70.8447
132.062	77.0583	74.6097	86.2219	77.0905	82.9857	80.8572		132.062	67.4075	71.0816	69.6487	79.5767	80.3257	70.9233
133.029	77.114	74.2859	85.903	76.9263	83.1111	80.7024		133.029	67.4544	70.8607	69.7428	78.9982	80.421	71.9142
133.996	77.0116	73.94	85.6298	76.7195	83.4406	80.7728		133.996	67.2106	71.2883	69.8326	79.5191	80.3229	71.2235
134.963	77.0727	73.9084	85.3932	77.3789	83.3618	80.8537		134.963	67.466	71.2678	70.0049	79.3049	80.3894	70.9396
135.93	77.4626	74.7155	85.7135	77.4301	83.9031	80.7154		135.93	67.3259	70.9159	70.5067	79.2951	80.3733	70.8384
136.898	76.9827	74.5004	85.8258	77.0146	83.6913	80.9719		136.898	67.2163	71.009	70.1472	79.4875	80.1727	70.8682
137.865	77.4471	74.4282	85.5401	77.6588	83.7593	80.8829		137.865	67.5714	71.3846	70.5171	79.0232	80.314	70.6838
138.832	77.2111	73.935	85.8063	77.4662	83.1879	81.1036		138.832	67.4108	71.0863	69.8867	79.2907	80.3744	70.4505
139.799	77.6787	73.968	86.2234	77.4728	83.185	80.819		139.799	67.709	71.5929	70.2282	79.3375	80.606	71.3085
140.766	78.0413	74.0142	86.0128	77.58	83.4921	81.5103		140.766	67.873	71.2852	70.3004	79.4169	80.3523	71.7099
141.733	77.5297	73.5695	85.5797	77.4026	83.4746	80.8642		141.733	67.2831	71.5187	70.3464	79.4821	81.0747	71.0897
142.701	77.2653	73.3309	85.9998	77.9842	83.0645	80.9522		142.701	67.3745	71.5945	69.6186	79.4353	80.8537	71.2054
143.668	77.8026	73.7966	85.9682	78.2622	83.6271	81.0131		143.668	68.111	72.1547	69.774	79.4397	80.7755	71.1566
144.635	77.2267	73.8577	86.0649	77.4984	84.185	80.9864		144.635	67.4725	72.1089	70.3207	79.0015	81.0996	71.1069
145.602	77.6809	74.3009	86.1717	78.5648	83.5912	81.452		145.602	67.2114	72.1516	70.0657	79.7594	80.8099	71.0716
146.569	77.5399	74.1139	86.0203	78.6863	83.5261	81.265		146.569	67.6694	72.595	69.7521	79.3516	80.5656	70.9432
147.536	78.2896	73.572	86.2058	78.8551	83.4143	81.3233		147.536	68.0015	71.4888	70.3152	79.3505	80.6315	71.0409
148.503	77.8203	74.2954	86.29	77.9994	83.8351	80.8879		148.503	67.5442	71.8612	70.1713	79.4875	80.7523	70.3393
149.47	77.7565	73.8182	86.069	78.2736	83.1966	81.0327		149.47	68.1127	72.3078	70.5335	79.4506	81.093	70.6205
150.438	78.2247	74.3365	86.0705	77.5269	83.493	81.1755		150.438	67.6604	72.0253	70.1357	79.4321	81.1152	70.3501
151.405	77.978	74.4473	86.4745	78.9889	83.4367	81.2529		151.405	67.8037	72.7497	70.3469	79.1918	80.4005	70.1992
152.372	78.0477	73.7806	86.0639	77.8779	83.5193	81.4148		152.372	68.275	71.9038	70.0181	79.9932	81.0032	69.9967
153.339	78.119	74.5896	86.1827	78.8732	83.7088	81.2564		153.339	67.9405	72.3788	70.1658	79.9845	80.8121	70.7064
154.306	78.008	74.7967	86.2875	78.5003	83.7438	81.5571		154.306	68.139	72.9801	70.4131	79.8899	81.247	70.1675
155.273	78.1791	74.1881	85.9637	78.9472	83.598	81.0523		155.273	68.3656	72.9422	70.0421	79.6333	80.6669	69.7788
156.24	77.6412	73.8974	86.4159	77.8523	83.4697	81.3514		156.24	67.8631	73.3903	70.4476	79.7105	81.1301	69.7363
157.208	78.3829	73.8462	85.7822	78.4007	83.5484	80.8447		157.208	68.4019	71.5487	70.4613	79.8334	80.6963	69.5401
158.175	78.0911	74.2518	86.7838	78.8476	83.2355	81.2006		158.175	67.9842	72.9438	70.1105	79.817	81.6227	69.9171
159.142	78.518	74.0096	85.6368	78.3827	83.4969	81.4605		159.142	67.9932	72.6928	70.7732	79.6822	81.3828	69.0049
160.109	78.1829	74.2573	86.2745	78.7935	83.5999	81.1413		160.109	67.7502	72.1689	70.6085	79.3636	81.5867	69.9976
161.076	78.193	73.5976	86.0223	78.7897	83.7059	81.4369		161.076	68.4455	72.1374	69.7943	79.8181	80.9933	69.4768
162.043	78.6478	73.9645	86.2524	78.543	83.3123	81.1327		162.043	68.1259	72.382	70.2993	79.6518	81.0587	69.8999
163.011	78.3116	74.3194	86.2655	79.1436	83.5183	81.4037		163.011	68.3656	72.9469	70.5395	79.3897	81.1661	69.9921
163.978	78.333	74.3129	86.6465	78.9045	83.426	81.5641		163.978	68.2453	73.2531	70.2758	79.5104	81.1279	70.4912
164.945	78.6778	74.2914	86.6419	78.8343	83.2792	81.2644		164.945	68.2173	73.3114	70.5866	79.4093	81.267	70.0084
165.912	78.7567	73.7465	86.084	78.3238	83.2744	81.3514		165.912	68.1515	73.8196	70.5784	79.9497	81.2287	70.3303
166.879	78.5245	74.1615	86.1943	78.3485	83.6291	81.2765		166.879	68.2174	73.2515	70.4038	79.3788	81.0021	70.3104
167.846	78.8554	74.1605	86.0118	78.4007	83.9255	81.4716		167.846	68.21	73.3698	70.5023	80.0737	81.0863	70.3258
168.813	78.9369	73.8778	86.8871	79.1549	84.1383	81.4002		168.813	68.2141	74.4698	70.7092	79.5658	81.8033	70.0853
169.78	78.8189	74.5706	86.3036	79.5212	82.3473	81.2293		169.78	68.7636	73.2751	70.5625	79.8638	81.5268	70.1685
170.748	78.5084	73.8547	86.4981	79.0847	83.5951	81.1599		170.748	67.892	73.0274	70.5056	79.68	81.9623	69.7354
171.715	78.9648	73.7049	86.4464	78.0582	83.3103	81.2584		171.715	68.2899	73.4519	70.5718	80.3999	81.2276	69.9235
172.682	78.7588	74.4387	86.854	78.9329	83.9177	81.2403		172.682	68.177	73.4708	70.6829	80.1922	81.8293	69.2807
173.649	79.1685	73.7034	86.7086	79.2859	83.8701	81.0146		173.649	68.1086	73.9064	70.9384	79.9845	81.3728	69.8521
174.616	78.7304	74.0452	86.4765	79.9889	83.461	81.277		174.616	67.9109	73.0495	70.4629	79.406	82.0116	69.183
175.583	78.8543	73.6457	86.3803	79.3836	83.7817	81.176		175.583	68.2677	74.7333	70.6856	79.8964	81.9385	69.1125
176.55	79.4372	74.0252	86.8119	79.987	83.5766	81.2293		176.55	68.2503	73.7817	70.8859	79.5854	81.8465	69.4036
177.518	79.064	74.2372	86.6675	78.9206	83.7146	81.364		177.518	68.5189	74.3056	70.4826	79.8921	81.6066	69.3448
178.485	79.2452	74.2911	86.2324	80.4082	83.3113	81.1916		178.485	68.3599	73.4977	70.3694	79.6996	82.0548	69.0573
179.452	79.1669	74.7052	86.7086	79.5079	83.8584	81.2635		179.452	68.023	73.8732	70.8164	80.2618	81.4376	68.9317
180.419	79.5466	74.9784	85.9607	79.1872	83.3482	81.1046		180.419	68.8979	74.5139	70.3037	79.9617	82.1318	68.9841
181.386	79.5193	74.8565	86.5337	79.4443	83.7253	81.2262		181.386	68.4275	73.9774	70.6845	79.9182	81.9041	68.5927
182.353	79.3487	74.6751	86.4319	79.4263	83.6903	80.7939		182.353	68.2042	74.4587	70.3934	79.8573	81.7606	69.2734
183.321	79.9043	74.9758	86.1106	79.4965	84.2054	81.6556		183.321	68.4349	74.4177	70.7579	80.1194	81.5717	69.8686
184.288	79.1777	74.1347	86.9567	80.0221	83.495	81.3328		184.288	67.9208	74.3135	71.0714	80.3706	81.8022	69.7972
185.255	79.2039	74.454	86.4053	79.6227	83.7127	81.7652		185.255	68.6664	74.2883	70.4607	78.8612	82.0016	69.9744
186.222	79.1551	74.5944	86.066	79.9576	83.2686	81.2232		186.222	68.8715	73.7975	70.6309	79.5615	82.4703	69.8921
187.189	79.6989	74.7768	86.48	81.0107	83.6369	81.2594		187.189	67.8796	75.4103	70.8979	79.6572	82.3484	69.9111
188.156	80.0175	74.6896	86.1091	78.9699	83.4648	80.8748		188.156	68.9037	75.3661	70.5691	79.9443	82.2332	68.9754
189.123	79.5573	74.2811	85.9592	79.5639	83.4425	81.2946		189.123	68.3187	73.8827	70.4673	80.2999	82.2315	69.2999
190.09	79.8657	74.8866	86.9051	79.7489	84.047	81.3801		190.09	68.9045	74.858	70.4126	79.7496	82.4127	69.1688
191.058	79.0404	74.7508	86.6139	80.6426	83.5377	81.3977		191.058	69.0873	74.1478	70.3715	80.3706	82.5418	70.7301
								192.025	68.6474	74.8564	71.0654	80.1879	81.8493	70.1144
								192.992	69.2339	74.4871	70.1105	79.9095	82.303	69.6054
								193.959	69.1137	74.8816	70.6036	79.5028	82.4393	69.7745
								194.926	69.3781	74.3972	70.1335	79.7616	82.4437	69.5331
								195.893	69.5413	74.8785	70.9275	79.8192	82.4526	70.4855
								196.861	68.8476	74.6149	69.9891	79.4266	82.2543	69.6434
								197.828	69.2109	74.8485	70.0246	79.7148	82.2055	69.2944
								198.795	69.4704	74.7964	70.5193	79.6039	82.1169	69.3414
								199.762	69.1928	74.009	69.8435	79.8345	82.5174	69.6967
								200.729	68.5938	74.1889	70.5839	80.0008	82.6426	69.9851
								201.696	69.1656	74.9684	70.197	79.182	82.4083	69.213
								202.663	69.0634	75.344	69.7915	79.6659	82.2809	69.0548
								203.631	68.836	74.6576	70.2506	79.817	82.5529	68.9798
								204.598	68.8575	74.2836	70.3902	80.1041	82.2315	68.7664
								205.565	68.7924	74.6134	70.4584	79.9758	82.5872	69.1443
								206.532	68.8558	74.1731	70.7134	79.5832	82.739	69.0422
								207.499	68.9456	74.9511	70.4322	80.1194	82.1667	68.9499
								208.466	68.8014	74.8501	70.5246	79.4353	82.5806	70.4682
								209.433	69.0939	74.8453	70.2811	78.8982	82.1218	70.4158
								210.4	68.6745	75.1831	70.5	79.7126	82.5446	69.9149
								211.368	68.5493	75.6107	70.3014	79.6496	82.7191	70.3028
								212.335	68.9728	74.3025	69.8111	79.1939	82.8161	70.0785
								213.302	68.8986	74.5897	70.384	79.1994	82.749	69.4972
								214.269	69.248	75.1547	70.3085	79.7833	82.5407	70.168
								215.236	68.8352	75.5145	70.6127	79.8758	82.9546	69.3779
								216.203	69.1161	75.2651	70.3583	79.518	82.4753	70.0948
								217.171	68.7215	74.6718	70.146	79.7398	82.3728	69.3191
								218.138	68.6737	74.8801	70.3555	79.3266	82.8105	68.947
								219.105	68.8632	75.0821	69.9151	79.4669	82.6642	69.0211
								220.072	69.0791	74.6844	70.4141	79.3755	82.9568	68.909
								221.039	68.3574	74.9022	69.8981	79.2766	83.031	69.0265
								222.006	68.3294	74.3293	69.7766	79.5735	82.3634	68.5501
								222.973	68.495	75.1846	69.5233	79.3353	82.3401	68.4271
								223.94	68.2733	75.6865	69.7487	79.2951	82.641	68.7788
								224.908	68.0682	74.6323	69.6168	79.6898	82.9396	68.881
								225.875	67.952	74.5692	70.3058	79.9236	83.1269	68.9844
								226.842	67.9825	75.5523	69.4204	79.5919	82.7208	68.6336
								227.809	68.4595	74.8517	69.6147	79.5713	82.2094	68.4709
								228.776	68.0385	75.0505	69.7323	80.0922	82.6764	69.0369
								229.743	68.5353	74.5108	69.8669	79.9791	82.4376	68.5704
								230.71	67.9578	74.6276	69.6869	79.7877	82.9429	68.8009
								231.678	68.3368	74.9463	69.7887	79.3212	82.4183	68.2693
								232.645	67.901	74.9842	69.34	80.1977	82.2604	68.7693
								233.612	68.2544	75.0521	69.2831	80.1552	82.4027	68.9112
								234.579	68.1596	75.1152	69.0002	79.7877	82.7983	68.9908
								235.546	67.6266	75.3409	68.6259	80.2259	82.2033	68.9853
								236.513	67.6703	75.4324	69.1145	79.0069	82.7595	69.4048
								237.481	67.9916	75.4924	69.271	80.1368	82.2609	68.4818
								238.448	67.6925	74.7396	69.3591	79.7975	82.2797	68.7909
								239.415	67.5113	74.888	69.2705	79.8051	82.6875	69.2891
								240.382	68.0773	75.778	68.6686	79.9367	82.5612	68.7195
								241.349	67.9487	75.5381	69.1868	79.4658	83.0055	68.9022
								242.316	67.4693	75.0947	68.9416	80.3662	82.405	69.4546
								243.283	67.5821	75.1499	69.1266	79.6322	82.3158	68.4899
								244.25	67.6999	75.2272	69.335	79.7812	81.9795	69.2068
								245.218	67.0087	75.5571	69.0396	79.8584	82.3429	69.535
								246.185	67.9306	75.262	69.1063	79.1374	82.8925	69.1218
								247.152	67.6662	75.3251	69.027	79.319	82.2027	69.3931
								248.119	67.8992	75.4466	69.2705	79.5278	82.3889	69.5775
								249.086	68.4051	74.9258	68.766	79.1657	82.5684	69.6146
								250.053	67.6546	75.011	68.5323	80.2814	82.2626	69.6227
								251.02	67.9693	74.5566	69.0418	79.4799	81.9506	69.7421
								251.988	67.5829	75.5302	68.7961	79.2766	82.6953	68.9926
								252.955	68.0039	75.0252	68.8628	80.1509	82.0088	69.3271
								253.922	67.559	75.8411	68.8015	80.0596	82.1518	69.5603
								254.889	67.7147	74.7365	68.3944	80.0074	81.5756	69.4446
								255.856	67.0877	75.6376	68.9044	80.2901	82.1551	69.5422
								256.823	67.1701	75.1341	68.6653	79.8508	82.313	69.6064
								257.791	67.7196	76.2278	69.0264	79.8312	81.6681	70.0323
								258.758	67.6142	75.7512	69.1052	80.0171	81.8038	70.1263
								259.725	67.8727	74.7854	69.0221	79.903	81.8077	69.8722
								260.692	68.0292	75.2635	69.1742	80.4326	81.8692	70.1326
								261.659	67.932	75.3756	69.1682	79.8105	81.5434	69.6119
								262.626	68.3291	74.525	68.8491	80.2151	81.6443	69.6453
								263.593	67.6849	75.2983	68.917	79.655	81.1872	69.7855
								264.56	68.0259	75.0773	69.1249	80.2596	82.216	69.7493
								265.528	68.1034	74.8674	69.3148	79.9454	81.9711	70.7704
								266.495	67.7664	75.2399	68.8716	80.1161	81.8515	70.7433
								267.462	68.2921	75.7385	69.1599	80.4597	81.4853	71.0308
								268.429	67.8645	74.3956	68.8442	79.7181	81.6986	70.7297
								269.396	68.152	75.4087	68.8771	79.7203	81.78	71.0805
								270.363	68.077	75.5555	68.9706	80.1063	81.0548	71.6121
								271.33	67.6445	75.8853	69.5019	80.3488	81.6204	71.2188
								272.298	67.6206	76.1299	69.1693	80.1237	81.2764	70.9548
								273.265	68.0194	75.112	68.7725	80.5185	81.1351	71.114
								274.232	68.0441	75.2194	69.2962	80.301	81.0481	70.8671
								275.199	67.8653	75.2951	68.9394	79.9704	80.9744	71.2261
								276.166	67.8398	75.9973	69.5977	80.5663	81.0215	71.679
								277.133	67.8447	75.9453	69.3848	80.2433	81.2553	70.9901
								278.101	68.3586	75.7859	69.0823	80.6457	81.3744	71.4141
								279.068	68.039	75.1405	69.294	80.7794	81.1661	71.6754
								280.035	68.6709	75.0836	69.3175	80.7392	81.554	71.971
								281.002	68.357	75.6249	69.3274	80.2216	81.1739	72.1871
								281.969	68.7178	75.0552	69.2798	80.8512	80.8963	72.1184
								282.936	68.3174	75.8601	69.9008	81.0644	81.0786	72.5442
								283.903	68.4476	75.718	70.1345	81.2318	81.5434	73.0017
								284.87	68.2754	76.1299	69.9512	80.9861	80.9833	72.4258
								285.838	68.039	75.5334	69.8779	81.0807	80.8254	72.8507
								286.805	68.2878	75.8963	69.9413	80.1052	80.9861	73.1599
								287.772	68.4369	75.6612	69.2984	80.8708	80.6343	72.6835
Fig 2f	α-SynA53T overexpressing cells with aggresome in nucleus (%)
		MG132
	Exp. No.	ATG16+ AT	ATG16- AT		Paired t test
	Repeat#1	26.3158	60			A vs B
	Repeat#2	11.6279	73.9726		P value	0.0310231
	Repeat#3	18.8235	62.5		P value summary	*
	Average	18.9224	65.4909		Significantly different (P < 0.05)?	Yes
	stdev	7.34444	7.451		One- or two-tailed P value?	Two-tailed
	SEM	4.24031	4.30183
		A	B
Fig 2g	Cells with aggresome in nucleus (%)
		MG132
	Exp. No.	ATG16+	ATG16-		Paired t test
	Repeat#1	29.7297	49.0741			A vs B
	Repeat#2	31.25	67.2897		P value	0.00501457
	Repeat#3	27.7108	56.7308		P value summary	**
	Repeat#4	37.931	61.3445		Significantly different (P < 0.05)?	Yes
	Average	31.6554	58.6098		One- or two-tailed P value?	Two-tailed
	stdev	4.42778	7.68723
	SEM	2.21389	3.84362
Fig 2h	α-SynA53T translocation upon either Nup98 or Nup133 KD (IF)
Nucleus/Cytosol								Nucleus/Cytosol
(i) Data with controls normalised to 1								(ii) Data with controls normalised to the sum of all data from the given experiment with controls normalised to 1 divided by the number of conditions.
Exp. No.	16+ Sc	16+ siNup98	16+ siNup133	16- Sc	16- siNup98	16- siNup133		Exp. No.	16+ Sc	16+ siNup98	16+ siNup133	16- Sc	16- siNup98	16- siNup133		Two-way ANOVA with Tukey test
Repeat#1	1	0.838406	0.52433	1	0.698409	0.372938		Repeat#1	1.35315	1.13449	0.709499	1.35315	0.945055	0.504643		Tukey's multiple comparisons test	Mean Diff.	95.00% CI of diff.	Below threshold?	Summary	Adjusted P Value
Repeat#2	1	0.59013	0.476226	1	0.450198	0.400101		Repeat#2	1.53192	0.904031	0.72954	1.53192	0.689667	0.612922		16+
Repeat#3	1	0.743675	0.655016	1	0.548593	0.444243		Repeat#3	1.36627	1.01606	0.894928	1.36627	0.749524	0.606955		Sc vs. siNup98	0.379	0.2148 to 0.5432	Yes	####	<0.0001
Repeat#4	1	0.809455	0.714171	1	0.659579	0.403899		Repeat#4	1.30801	1.05878	0.934146	1.30801	0.862739	0.528306		Sc vs. siNup133	0.5252	0.3610 to 0.6894	Yes	####	<0.0001
Repeat#5	1	0.662997	0.748763	1	0.526664	0.565307		Repeat#5	1.33223	0.883264	0.997524	1.33223	0.701637	0.753118		16-
Average	1	0.728933	0.623701	1	0.576688	0.437298		Average	1.37832	0.999325	0.853127	1.37832	0.789724	0.601189		Sc vs. siNup98	0.5886	0.4244 to 0.7528	Yes	####	<0.0001
stdev	1.11022e-16	0.102834	0.118775	1.11022e-16	0.101216	0.0759536										Sc vs. siNup133	0.7771	0.6130 to 0.9413	Yes	####	<0.0001
SEM	4.96507e-17	0.0459888	0.0531176	4.96507e-17	0.045265	0.0339675
	A	B	C	D	E	F										siNup98
																16+ vs. 16-	0.2096	0.07392 to 0.3453	Yes	**	0.004
																siNup133
																16+ vs. 16-	0.2519	0.1163 to 0.3876	Yes	***	0.0008
Fig 2i	AHA labelled proteins upon SBI treatment (IF)
Nu/Cy AHA intensity : Nucleus-localised AHA labelled proteins/Cytosol-localised AHA labelled proteins
Exp. No.	DMSO	SBI
Repeat#1	1	1.08804		Paired t test
Repeat#2	1	1.11278			A vs B
Repeat#3	1	1.21265		P value	0.0183984
Repeat#4	1	1.10891		P value summary	*
Average	1	1.1306		Significantly different (P < 0.05)?	Yes
stdev	0	0.0557721		One- or two-tailed P value?	Two-tailed
SEM	0	0.027886
	A	B
Fig 2j	AHA labelled proteins upon MG132 treatment (IF)
Nu/Cy AHA intensity
Exp. No.	ATG16+ DMSO	ATG16+ MG132	ATG16- DMSO	ATG16- MG132		Paired t test
Repeat#1	1	0.923601	1	1.13312			B vs C
Repeat#2	1	0.910459	1	1.2327		P value	0.0207787
Repeat#3	1	1.00237	1	1.21857		P value summary	*
Average	1	0.945478	1	1.1948		Significantly different (P < 0.05)?	Yes
stdev	0	0.0497097	0	0.0538743		One- or two-tailed P value?	Two-tailed
SEM	0	0.0286999	0	0.0311043
	A	B	C	D
Fig 2k	AHA labelled proteins upon MG132 treatment (WB)
Nu/Cy AHA intensity								Nucleus/Cytosol
(i) Data with controls normalised to 1								(ii) Data with controls normalised to the sum of all data from the given experiment with controls normalised to 1 divided by the number of conditions.
	DMSO			MG132					DMSO			MG132				One-way ANOVA with Tukey test
Exp. No.	16WT GFP_DMSO	16KO GFP_DMSO	16 KO GFPATG16_DMSO	16WT GFP_MG	16KO GFP_MG	16 KO GFPATG16_MG		Exp. No.	16WT GFP_DMSO	16KO GFP_DMSO	16 KO GFPATG16_DMSO	16WT GFP_MG	16KO GFP_MG	16 KO GFPATG16_MG		Tukey's multiple comparisons test	Mean Diff.	95.00% CI of diff.	Below threshold?	Summary	Adjusted P Value
Repeat#1	1	2.20757	1.23669	1	1.55813	0.950637		Repeat#1	0.675029	1.49017	0.8348	0.855	1.3322	0.812795		16WT GFP_DMSO vs. 16KO GFP_DMSO	-0.6278	-0.8168 to -0.4388	Yes	****	<0.0001	A-B
Repeat#2	1	1.50141	1.39742	1	1.44053	0.993111		Repeat#2	0.76946	1.15528	1.07526	0.873709	1.2586	0.86769		16KO GFP_DMSO vs. 16 KO GFPATG16_DMSO	0.3708	0.1818 to 0.5598	Yes	***	0.0006	B-C
Repeat#3	1	1.87883	1.57568	1	2.02928	1.23679		Repeat#3	0.673474	1.26535	1.06118	0.703223	1.42704	0.869741		Tukey's multiple comparisons test	Mean Diff.	95.00% CI of diff.	Below threshold?	Summary	Adjusted P Value
Repeat#4	1	1.61125	1.1887	1	1.42224	1.36067		Repeat#4	0.789485	1.27206	0.938458	0.79304	1.12789	1.07907		16WT GFP_MG vs. 16KO GFP_MG	-0.5912	-0.8457 to -0.3367	Yes	***	0.0001	D-E
Repeat#5	1	2.39738	1.45748	1	2.66058	1.15208		Repeat#5	0.617937	1.48143	0.900632	0.623356	1.65849	0.718155		16KO GFP_MG vs. 16 KO GFPATG16_MG	0.4914	0.2368 to 0.7459	Yes	***	0.0007	E-F
Average	1	1.91929	1.37119	1	1.82215	1.13866		Average	0.705077	1.33286	0.962066	0.769666	1.36084	0.86949
stdev	0	0.381714	0.159174	0	0.529421	0.170027
SEM	0	0.170708	0.0711847	0	0.236764	0.0760386
	A	B	C	D	E	F
