# Supplementary material for: Nuclear proteasomes buffer cytoplasmic proteins during autophagy compromise
Source: Nat Cell Biol. 2024 Aug 29;26(10):1691–9. doi: 10.1038/s41556-024-01488-7 (PMC11469956; doi:10.1038/s41556-024-01488-7)
Supplement: Supplementary file 8 — Statistical source data. [file 41556_2024_1488_MOESM8_ESM.xlsx]

## Sheet: Fig 3
Fig 3a	PSMA5 localisation upon AKIRIN2 KD
Nu/Cy PSMA5 signal (norm. to Sc)
Cell number	16+ Sc	16+ siAKIRIN2 #1	16+ siAKIRIN2 #2	16+ siAKIRIN2 #3	16- Sc	16- siAKIRIN2 #1	16- siAKIRIN2 #2	16- siAKIRIN2 #3		One-way ANOVA with Dunnett test
1	1.02753	0.443958	0.59249	0.796773	1.09467	0.370599	0.833265	0.536331		Dunnett's multiple comparisons test	Mean Diff.	95.00% CI of diff.	Below threshold?	Summary	Adjusted P Value	A-?
2	0.932608	0.637763	0.524053	0.484992	1.03405	0.394928	0.704569	0.674159		16+ Sc vs. 16+ siAKIRIN2 #1	0.4499	0.3616 to 0.5383	Yes	****	<0.0001	B	16+ siAKIRIN2 #1
3	1.09711	0.534355	0.50724	0.442447	1.01908	0.520583	0.660079	0.606428		16+ Sc vs. 16+ siAKIRIN2 #2	0.5003	0.4170 to 0.5836	Yes	****	<0.0001	C	16+ siAKIRIN2 #2
4	0.928751	0.524593	0.525762	0.407747	0.931572	0.46839	0.773939	0.575062		16+ Sc vs. 16+ siAKIRIN2 #3	0.417	0.3322 to 0.5018	Yes	****	<0.0001	D	16+ siAKIRIN2 #3
5	1.26469	0.30813	0.478322	0.603382	0.978343	0.475171	0.639559	0.506095		Dunnett's multiple comparisons test	Mean Diff.	95.00% CI of diff.	Below threshold?	Summary	Adjusted P Value	E-?
6	1.39677	0.275009	0.460596	0.459183	0.926337	0.537243	0.516919	0.53018		16- Sc vs. 16- siAKIRIN2 #1	0.4079	0.3192 to 0.4966	Yes	****	<0.0001	F	16- siAKIRIN2 #1
7	0.921526	0.588281	0.512391	0.676166	0.997091	0.498486	0.588096	0.450115		16- Sc vs. 16- siAKIRIN2 #2	0.3344	0.2533 to 0.4154	Yes	****	<0.0001	G	16- siAKIRIN2 #2
8	0.805898	0.462147	0.448993	0.688247	0.989887	0.490472	0.702151	0.683089		16- Sc vs. 16- siAKIRIN2 #3	0.4025	0.3214 to 0.4835	Yes	****	<0.0001	H	16- siAKIRIN2 #3
9	1.03521	0.599072	0.507155	0.466655	1.00831	0.50277	0.694342	0.519461
10	0.624739	0.512067	0.522675	0.619261	0.994618	0.620209	0.66318	0.579467
11	0.795291	0.505345	0.442562	0.785005	1.04751	0.778146	0.68175	0.49007
12	0.951147	0.441777	0.525849	0.352595	1.25437	0.80577	0.577301	0.442093
13	0.934194	0.418893	0.539217	0.451236	1.4869	0.704215	0.96738	0.582778
14	0.705553	0.379476	0.568564	0.522525	1.24083	0.588869	0.772344	0.622348
15	0.982067	0.719444	0.457069	0.574694	1.02245	0.521772	0.639644	0.687044
16	0.881977	0.522396	0.566383	0.562694	1.11535	0.636036	0.62971	0.556303
17	1.04761	0.549093	0.565395	0.566708	0.819837	0.625029	0.622167	0.687204
18	1.58927	0.67759	0.499033	0.541198	0.889081	0.792106	0.579484	0.653166
19	1.08665	0.741182	0.546613	0.679799	0.936084	0.918651	0.857185	0.834905
20	1.04191	0.615986	0.463571	0.801641	0.923558		0.661405	0.550068
21	1.00803	0.624304	0.475233	0.455214	0.979		0.580632	0.561644
22	0.89189	0.772446	0.471671	0.546876	1.10428		0.530357	0.574963
23	0.872127	0.614389	0.51532	0.604618	1.09339		0.442701	0.593272
24	1.06464	0.738243	0.507306	0.553375	0.939146		0.661339	0.538724
25	1.16628		0.549334	0.685783	0.78765		0.660094	0.760692
26	0.962084		0.381246	0.743981	0.951253		0.667304	0.741771
27	0.973493		0.259594	0.503349	0.837483
28	1.03735		0.558737	0.749203	0.796847
29	1.08601		0.493711		0.912314
30	0.88759		0.525905		0.888689
Average	1	0.550248	0.499733	0.583048	1	0.592076	0.66565	0.597594
stdev	0.188006	0.133222	0.0642248	0.124742	0.145126	0.149136	0.110655	0.0953439
SEM	0.034325	0.0271938	0.0117258	0.0235739	0.0264962	0.0342142	0.0217012	0.0186985
	A	B	C	D	E	F	G	H
Fig 3b	PSMB4 localisation upon AKIRIN2 KD
Nu/Cy PSMB4 signal (norm. to Sc)
Cell number	16+ Sc	16+ siAKIRIN2 #1	16+ siAKIRIN2 #2	16+ siAKIRIN2 #3	16- Sc	16- siAKIRIN2 #1	16- siAKIRIN2 #2	16- siAKIRIN2 #3		One-way ANOVA with Dunnett test
1	1.52252	0.655637	0.403192	0.553569	0.760521	0.538445	0.49186	0.320543		Dunnett's multiple comparisons test	Mean Diff.	95.00% CI of diff.	Below threshold?	Summary	Adjusted P Value	A-?
2	1.22365	0.411208	0.540334	0.565572	0.842575	0.321498	0.606604	0.329076		16+ Sc vs. 16+ siAKIRIN2 #1	0.4172	0.3142 to 0.5202	Yes	****	<0.0001	B	16+ siAKIRIN2 #1
3	1.18177	0.834256	0.445439	0.564769	1.39125	0.393648	0.479076	0.38413		16+ Sc vs. 16+ siAKIRIN2 #2	0.4886	0.3856 to 0.5916	Yes	****	<0.0001	C	16+ siAKIRIN2 #2
4	0.759708	0.570785	0.371459	0.432816	1.15289	0.499171	0.54682	0.430397		16+ Sc vs. 16+ siAKIRIN2 #3	0.4636	0.3606 to 0.5666	Yes	****	<0.0001	D	16+ siAKIRIN2 #3
5	0.92972	0.532414	0.34643	0.58057	0.963405	0.974555	0.453649	0.369086		Dunnett's multiple comparisons test	Mean Diff.	95.00% CI of diff.	Below threshold?	Summary	Adjusted P Value	E-?
6	0.963712	0.512625	0.531624	0.576445	0.880749	1.29857	0.564912	0.438771		16- Sc vs. 16- siAKIRIN2 #1	0.3225	0.2111 to 0.4339	Yes	****	<0.0001	F	16- siAKIRIN2 #1
7	0.940967	0.670591	0.670653	0.730034	0.935718	0.88023	0.308835	0.417843		16- Sc vs. 16- siAKIRIN2 #2	0.5243	0.4219 to 0.6268	Yes	****	<0.0001	G	16- siAKIRIN2 #2
8	0.841294	0.761621	0.591912	0.384052	1.22522	0.80928	0.334625	0.389251		16- Sc vs. 16- siAKIRIN2 #3	0.5977	0.4952 to 0.7001	Yes	****	<0.0001	H	16- siAKIRIN2 #3
9	0.802658	0.419521	0.412424	0.351973	1.37113	0.799314	0.493109	0.480521
10	0.86186	0.4781	0.44454	0.411462	0.86608	0.816945	0.52039	0.393196
11	1.15743	0.376139	0.411363	0.412983	0.966886	0.624509	0.566437	0.52402
12	0.789696	0.436093	0.435889	0.334881	0.752062	0.295035	0.562699	0.36377
13	0.731765	0.248424	0.57889	0.311498	0.985402	0.76315	0.380931	0.413618
14	0.918599	0.487498	0.509732	0.590565	0.717316	0.988445	0.633272	0.396342
15	0.807825	0.274196	0.428777	0.630942	0.94749	0.615805	0.614051	0.352983
16	0.854935	0.458761	0.697117	0.743478	1.30621	0.706917	0.52934	0.307295
17	0.911975	0.70963	0.690664	0.761505	0.96143	0.791557	0.391493	0.418579
18	1.09249	0.701301	0.765047	0.6101	0.923318	0.596245	0.493332	0.387314
19	0.988255	0.741241	0.696592	0.573804	0.865808	0.497647	0.527205	0.492687
20	1.44569	0.648943	0.523794	0.624786	1.14656	0.391471	0.426268	0.301491
21	0.906206	0.831043	0.325506	0.661585	0.847584	0.727012	0.564611	0.412615
22	0.745699	0.652028	0.473193	0.487824	1.30385	0.576345	0.391697	0.294197
23	0.976004	0.368148	0.725247	0.48168	1.47384		0.435291	0.370208
24	0.797678	0.739683	0.421464	0.455654	0.865295		0.370419	0.504246
25	1.60644	0.718527	0.449981	0.502107	1.10909		0.326677	0.325429
26	1.24105	0.652026	0.672993	0.427434	1.09479		0.444582	0.353222
27	1.15583	0.383593	0.419013	0.399899	1.14297		0.475497	0.41937
28	1.09015	0.785186	0.477396	0.670937	0.805936		0.417946	0.500399
29	0.931834	0.705154	0.53517	0.634666	0.724583		0.378111	0.462914
30	0.822576	0.72317	0.349321	0.624874	0.670041		0.541296	0.517921
Average	1	0.582918	0.511505	0.536415	1	0.677536	0.475701	0.402381
stdev	0.230204	0.167526	0.125803	0.124272	0.219142	0.241957	0.0896551	0.0662925
SEM	0.0420293	0.0305858	0.0229684	0.0226889	0.0400097	0.0515853	0.0163687	0.0121033
	A	B	C	D	E	F	G	H
Fig 3d	α-SynA53T localisation upon AKIRIN2 KD
1) Nucleus : GFP-α-SynA53T/LaminB1										1) Nucleus : GFP-α-SynA53T/LaminB1
(i) Data with controls normalised to 1										(ii) Data with controls normalised to the sum of all data from the given experiment with controls normalised to 1 divided by the number of conditions.
Exp. No.	16+ Sc	16+ siAKIRIN2 #1	16+ siAKIRIN2 #2	16+ siAKIRIN2 #3	16- Sc	16- siAKIRIN2 #1	16- siAKIRIN2 #2	16- siAKIRIN2 #3		Exp. No.	16+ Sc	16+ siAKIRIN2 #1	16+ siAKIRIN2 #2	16+ siAKIRIN2 #3	16- Sc	16- siAKIRIN2 #1	16- siAKIRIN2 #2	16- siAKIRIN2 #3		One-way ANOVA with Dunnett test
Repeat#1	1	4.41796	1.44439	1.32569	1	8.50237	2.43491	2.00063		Repeat#1	0.488517	2.15825	0.705608	0.647622	0.286987	2.44007	0.698786	0.574156		Dunnett's multiple comparisons test	Mean Diff.	95.00% CI of diff.	Below threshold?	Summary	Adjusted P Value	A-?
Repeat#2	1	3.23244	1.03924	1.16199	1	6.56212	2.79179	3.04207		Repeat#2	0.621729	2.0097	0.646129	0.722444	0.298597	1.95943	0.833621	0.908353		16+ Sc vs. 16+ siAKIRIN2 #1	-1.457	-1.726 to -1.188	Yes	****	<0.0001	B	16+ siAKIRIN2 #1
Repeat#3	1	2.36481	1.01186	0.804776	1	5.21025	1.54929	1.25057		Repeat#3	0.771984	1.8256	0.781142	0.621274	0.443946	2.31307	0.687802	0.555184		16+ Sc vs. 16+ siAKIRIN2 #2	-0.06699	-0.3360 to 0.2020	No	ns	0.8556	C	16+ siAKIRIN2 #2
Repeat#4	1	3.76795	1.03356	2.24903	1	6.90649	1.90589	1.27891		Repeat#4	0.496861	1.87215	0.513536	1.11746	0.360643	2.49078	0.687346	0.46123		16+ Sc vs. 16+ siAKIRIN2 #3	-0.1791	-0.4481 to 0.08988	No	ns	0.2373	D	16+ siAKIRIN2 #3
Repeat#5	1	4.65402	1.13743	1.33711	1	10.1333	2.89041	2.875		Repeat#5	0.492092	2.2902	0.559722	0.657982	0.236704	2.3986	0.684172	0.680524		Dunnett's multiple comparisons test	Mean Diff.	95.00% CI of diff.	Below threshold?	Summary	Adjusted P Value	E-?
Average	1	3.68744	1.1333	1.37572	1	7.46291	2.31446	2.08944		Average	0.574237	2.03118	0.641227	0.753356	0.325375	2.32039	0.718345	0.635889		16- Sc vs. 16- siAKIRIN2 #1	-1.995	-2.234 to -1.756	Yes	****	<0.0001	F	16- siAKIRIN2 #1
stdev	0	0.926121	0.180508	0.533462	0	1.89784	0.575865	0.850465												16- Sc vs. 16- siAKIRIN2 #2	-0.393	-0.6316 to -0.1543	Yes	**	0.0016	G	16- siAKIRIN2 #2
SEM	0	0.414174	0.0807258	0.238572	0	0.848738	0.257535	0.380339												16- Sc vs. 16- siAKIRIN2 #3	-0.3105	-0.5492 to -0.07185	Yes	*	0.0104	H	16- siAKIRIN2 #3
	A	B	C	D	E	F	G	H
2) Cytosol : GFP-α-SynA53T/GAPDH										2) Cytosol : GFP-α-SynA53T/GAPDH
(i) Data with controls normalised to 1										(ii) Data with controls normalised to the sum of all data from the given experiment with controls normalised to 1 divided by the number of conditions.										One-way ANOVA with Dunnett test
Exp. No.	16+ Sc	16+ siAKIRIN2 #1	16+ siAKIRIN2 #2	16+ siAKIRIN2 #3	16- Sc	16- siAKIRIN2 #1	16- siAKIRIN2 #2	16- siAKIRIN2 #3		Exp. No.	16+ Sc	16+ siAKIRIN2 #1	16+ siAKIRIN2 #2	16+ siAKIRIN2 #3	16- Sc	16- siAKIRIN2 #1	16- siAKIRIN2 #2	16- siAKIRIN2 #3		Dunnett's multiple comparisons test	Mean Diff.	95.00% CI of diff.	Below threshold?	Summary	Adjusted P Value	A-?
Repeat#1	1	1.07996	0.666404	0.652276	1	1.76872	1.52575	1.24846		Repeat#1	1.17694	1.27105	0.784318	0.767691	0.72164	1.27638	1.10104	0.900939		16+ Sc vs. 16+ siAKIRIN2 #1	-0.132	-0.3842 to 0.1202	No	ns	0.4117	B	16+ siAKIRIN2 #1
Repeat#2	1	0.691098	0.694502	0.729505	1	1.43015	1.40654	0.945803		Repeat#2	1.28407	0.887415	0.891787	0.936733	0.836384	1.19616	1.17641	0.791054		16+ Sc vs. 16+ siAKIRIN2 #2	0.2186	-0.03360 to 0.4708	No	ns	0.0962	C	16+ siAKIRIN2 #2
Repeat#3	1	1.03288	0.867896	0.698288	1	1.27675	1.29396	1.24405		Repeat#3	1.1114	1.14794	0.96458	0.776078	0.830777	1.06069	1.075	1.03353		16+ Sc vs. 16+ siAKIRIN2 #3	0.3096	0.05737 to 0.5618	Yes	*	0.0153	D	16+ siAKIRIN2 #3
Repeat#4	1	1.28153	0.870748	0.812088	1	1.51049	1.60203	1.07723		Repeat#4	1.00899	1.29305	0.878575	0.819388	0.770751	1.16421	1.23477	0.830273		Dunnett's multiple comparisons test	Mean Diff.	95.00% CI of diff.	Below threshold?	Summary	Adjusted P Value	E-?
Repeat#5	1	1.70232	0.966241	0.708541	1	1.97126	1.8162	1.64442		Repeat#5	0.913846	1.55566	0.882996	0.647498	0.621902	1.22593	1.1295	1.02267		16- Sc vs. 16- siAKIRIN2 #1	-0.4284	-0.5715 to -0.2852	Yes	****	<0.0001	F	16- siAKIRIN2 #1
Average	1	1.15756	0.813158	0.72014	1	1.59147	1.5289	1.23199		Average	1.09905	1.23102	0.880451	0.789477	0.756291	1.18467	1.14334	0.915694		16- Sc vs. 16- siAKIRIN2 #2	-0.3871	-0.5302 to -0.2439	Yes	****	<0.0001	G	16- siAKIRIN2 #2
stdev	0	0.371244	0.127831	0.0586507	0	0.277168	0.198789	0.262856												16- Sc vs. 16- siAKIRIN2 #3	-0.1594	-0.3026 to -0.01625	Yes	*	0.0279	H	16- siAKIRIN2 #3
SEM	0	0.166025	0.0571678	0.0262294	0	0.123953	0.0889011	0.117553
	A	B	C	D	E	F	G	H
Fig 3f	Cell death upon AKIRIN2 KD
(i) Data with controls normalised to 1								(ii) Data with controls normalised to the sum of all data from the given experiment with controls normalised to 1 divided by the number of conditions.
Exp. No.	16+ Sc	16+ siAKIRIN2 #1	16+ siAKIRIN2 #2	16- Sc	16- siAKIRIN2 #1	16- siAKIRIN2 #2		Exp. No.	16+ Sc	16+ siAKIRIN2 #1	16+ siAKIRIN2 #2	16- Sc	16- siAKIRIN2 #1	16- siAKIRIN2 #2		Two-way ANOVA with Tukey test
Repeat#1	1	1.66138	1.02961	1	4.1648	1.64198		Repeat#1	0.57155	0.94956	0.588471	0.57155	2.38039	0.938476		Tukey's multiple comparisons test	Mean Diff.	95.00% CI of diff.	Below threshold?	Summary	Adjusted P Value
Repeat#2	1	2.0596	1.28381	1	6.48678	2.18822		Repeat#2	0.428009	0.881528	0.54948	0.428009	2.7764	0.936577		16+
Repeat#3	1	2.12725	1.74031	1	5.25564	1.97663		Repeat#3	0.458021	0.974326	0.7971	0.458021	2.40719	0.905338		Sc vs. siAKIRIN2 #1	-0.3962	-0.6058 to -0.1867	Yes	###	0.0004
Repeat#4	1	1.4489	0.902838	1	4.84909	2.16003		Repeat#4	0.528129	0.765208	0.476815	0.528129	2.56095	1.14077		Sc vs. siAKIRIN2 #2	-0.1065	-0.3161 to 0.1030	No	ns	0.4146
Average	1	1.82428	1.23914	1	5.18908	1.99171		Average	0.496427	0.892656	0.602966	0.496427	2.53123	0.980291		16-
stdev	0	0.323837	0.369762	0	0.975225	0.251319										Sc vs. siAKIRIN2 #1	-2.035	-2.244 to -1.825	Yes	####	<0.0001
SEM	0	0.161919	0.184881	0	0.487613	0.125659										Sc vs. siAKIRIN2 #2	-0.4839	-0.6934 to -0.2743	Yes	####	<0.0001
	A	B	C	D	E	F
																siAKIRIN2 #1
																16+ vs. 16-	-1.639	-1.811 to -1.466	Yes	****	<0.0001
																siAKIRIN2 #2
																16+ vs. 16-	-0.3773	-0.5498 to -0.2048	Yes	***	0.0002
