# Supplementary material for: Nuclear proteasomes buffer cytoplasmic proteins during autophagy compromise
Source: Nat Cell Biol. 2024 Aug 29;26(10):1691–9. doi: 10.1038/s41556-024-01488-7 (PMC11469956; doi:10.1038/s41556-024-01488-7)
Supplement: Supplementary file 10 — Statistical source data. [file 41556_2024_1488_MOESM10_ESM.xlsx]

## Sheet: Fig 4
Fig 4c	NPC and RAN localisation
1) NPC mislocalisation
Exp. No.	Cont	HTT125Q		Paired t test
Repeat#1	6	32.4324			A vs B
Repeat#2	3.22581	33.3333		P value	0.0153303
Repeat#3	7.69231	47.6191		P value summary	*
Average	5.63937	37.7949		Significantly different (P < 0.05)?	Yes
stdev	2.25498	8.51985		One- or two-tailed P value?	Two-tailed
SEM	1.30191	4.91894
	A	B
2) Nu/Cy intensity of RAN
Exp. No.	Cont	HTT125Q		Paired t test
Repeat#1	1	0.464883			A vs B
Repeat#2	1	0.692377		P value	0.0314872
Repeat#3	1	0.663204		P value summary	*
Average	1	0.606821		Significantly different (P < 0.05)?	Yes
stdev	0	0.123785		One- or two-tailed P value?	Two-tailed
SEM	0	0.0714671
	A	B
Fig 4d	Nu/Cy AHA intensity in Cont vs HTT125Q-derived neurons
Nu/Cy AHA intensity
Exp. No.	Cont_DMSO	Cont_MG	HTT125Q_DMSO	HTT125Q_MG		Paired t test
Repeat#1	1	1.30655	1	1.00249			A vs B	C vs D
Repeat#2	1	2.28922	1	1.49884		P value	0.0260495	0.591755
Repeat#3	1	2.32465	1	0.44023		P value summary	*	ns
Repeat#4	1	1.96009	1	1.75192		Significantly different (P < 0.05)?	Yes	No
Average	1	1.97013	1	1.17337		One- or two-tailed P value?		Two-tailed
stdev	0	0.471855	0	0.579465
SEM	0	0.235927	0	0.289732
	A	B	C	D
Fig 4e	Nu/Cy AHA intensity in Cont vs HTT125Q-derived neurons upon shATG16 KD
1) Cont iPSC-dervied neurons								1) Cont iPSC-dervied neurons
(i) Data with controls normalised to 1								(ii) Data with controls normalised to the sum of all data from the given experiment with controls normalised to 1 divided by the number of conditions.
Exp. No.	Cont_shCont DMSO	Cont_sh1 DMSO	Cont_sh3 DMSO	Cont_shCont MG	Cont_sh1 MG	Cont_sh3 MG		Exp. No.	Cont_shCont DMSO	Cont_sh1 DMSO	Cont_sh3 DMSO	Cont_shCont MG	Cont_sh1 MG	Cont_sh3 MG		One-way ANOVA with Dunnett test
Repeat#1	1	2.27011	2.14404	1	1.25668	2.02929		Repeat#1	0.554104	1.25787	1.18802	0.699958	0.879625	1.42042		Dunnett's multiple comparisons test	Mean Diff.	95.00% CI of diff.	Below threshold?	Summary	Adjusted P Value	A-?
Repeat#2	1	1.36351	2.81414	1	1.48642	1.81476		Repeat#2	0.579413	0.790034	1.63055	0.697483	1.03675	1.26576		shCont DMSO vs. shATG16#1 DMSO	-0.517	-0.8882 to -0.1458	Yes	**	0.0084	B	shATG16#1 DMSO
Repeat#3	1	3.04324	4.54965	1	1.64363	1.69555		Repeat#3	0.349126	1.06247	1.5884	0.691374	1.13636	1.17226		shCont DMSO vs. shATG16#2 DMSO	-0.735	-1.106 to -0.3638	Yes	***	0.0006	C	shATG16#2 DMSO
Repeat#4	1	2.63105	2.34737	1	3.16572	3.8806		Repeat#4	0.501805	1.32027	1.17792	0.372841	1.18031	1.44685		Dunnett's multiple comparisons test	Mean Diff.	95.00% CI of diff.	Below threshold?	Summary	Adjusted P Value	D-?
Repeat#5	1	1.14927	1.08012	1	2.25594	4.44766		Repeat#5	0.928968	1.06763	1.0034	0.389428	0.878526	1.73205		shCont MG vs. shATG16#1 MG	-0.4521	-0.7341 to -0.1701	Yes	**	0.0032	E	shATG16#1 MG
Average	1	2.09143	2.58707	1	1.96168	2.77357		Average	0.582683	1.09966	1.31766	0.570217	1.02232	1.40747		shCont MG vs. shATG16#2 MG	-0.8373	-1.119 to -0.5552	Yes	****	<0.0001	F	shATG16#2 MG
stdev	0	0.813419	1.26767	0	0.768171	1.29069
SEM	0	0.363772	0.566918	0	0.343536	0.577213
	A	B	C	D	E	F
2) HTT125Q-derived neurons								2) HTT125Q-derived neurons
(i) Data with controls normalised to 1								(ii) Data with controls normalised to the sum of all data from the given experiment with controls normalised to 1 divided by the number of conditions.
Exp. No.	125Q_shCont DMSO	125Q_sh1 DMSO	125Q_sh3 DMSO	125Q_shCont MG	125Q_sh1 MG	125Q_sh3 MG		Exp. No.	125Q_shCont DMSO	125Q_sh1 DMSO	125Q_sh3 DMSO	125Q_shCont MG	125Q_sh1 MG	125Q_sh3 MG		One-way ANOVA with Dunnett test
Repeat#1	1	0.822092	0.510945	1	0.725207	0.507527		Repeat#1	1.28588	1.05711	0.657013	1.34364	0.97442	0.681936		Dunnett's multiple comparisons test	Mean Diff.	95.00% CI of diff.	Below threshold?	Summary	Adjusted P Value	A-?
Repeat#2	1	0.264355	1.13613	1	0.215303	0.190136		Repeat#2	1.24975	0.330377	1.41988	2.13456	0.459579	0.405857		shCont DMSO vs. shATG16#1 DMSO	0.4745	0.007401 to 0.9417	Yes	*	0.0466	B	shATG16#1 DMSO
Repeat#3	1	1.07265	0.82006	1	0.405373	0.239297		Repeat#3	1.03709	1.11243	0.850476	1.82407	0.739431	0.436495		shCont DMSO vs. shATG16#2 DMSO	0.2555	-0.2116 to 0.7226	No	ns	0.3221	C	shATG16#2 DMSO
Repeat#4	1	0.774228	0.648373	1	0.822627	0.669156		Repeat#4	1.23834	0.958756	0.802906	1.20396	0.990408	0.805635		Dunnett's multiple comparisons test	Mean Diff.	95.00% CI of diff.	Below threshold?	Summary	Adjusted P Value	D-?
Repeat#5	1	0.274176	0.860007	1	0.593574	0.475597		Repeat#5	1.40569	0.385406	1.2089	1.44986	0.860597	0.689547		shCont MG vs. shATG16#1 MG	0.7863	0.3549 to 1.218	Yes	**	0.0012	E	shATG16#1 MG
Average	1	0.6415	0.795103	1	0.552417	0.416343		Average	1.24335	0.768816	0.987835	1.59122	0.804887	0.603894		shCont MG vs. shATG16#2 MG	0.9873	0.5558 to 1.419	Yes	***	0.0002	F	shATG16#2 MG
stdev	0	0.35822	0.236332	0	0.244863	0.198906
SEM	0	0.160201	0.105691	0	0.109506	0.0889537
	A	B	C	D	E	F
