# Supplementary material for: Nuclear proteasomes buffer cytoplasmic proteins during autophagy compromise
Source: Nat Cell Biol. 2024 Aug 29;26(10):1691–9. doi: 10.1038/s41556-024-01488-7 (PMC11469956; doi:10.1038/s41556-024-01488-7)
Supplement: Supplementary file 12 — Statistical source data. [file 41556_2024_1488_MOESM12_ESM.xlsx]

## Sheet: Fig 5
Fig 5a	Time-dependent Cell death upon MG/SBI treatment
1) Time-dependnet Cell death in Cont and HTT125Q iPSC-derived neurons
	Cont_DMSO			Cont_SBI			Cont_MG5			Cont_MG5/SBI			HTT125Q_DMSO			HTT125Q_SBI			HTT125Q_MG5			HTT125Q_MG5/SBI
Time (h)	Repeat#1	Repeat#2	Repeat#3	Repeat#1	Repeat#2	Repeat#3	Repeat#1	Repeat#2	Repeat#3	Repeat#1	Repeat#2	Repeat#3	Repeat#1	Repeat#2	Repeat#3	Repeat#1	Repeat#2	Repeat#3	Repeat#1	Repeat#2	Repeat#3	Repeat#1	Repeat#2	Repeat#3
0	1	1	1	1	1	1	1	1	1	1	1	1	1	1	1	1	1	1	1	1	1	1	1	1
3	1	1	1	0.97221	1.01365	1.0777	1.05083	0.972644	1.08592	1.02307	1.02104	1.17914	1	1	1	0.991357	1.00878	1.03941	1.03747	1.06248	1.05576	1.02789	1.04672	1.18687
6	1	1	1	1.01801	1.08554	1.09613	1.0728	1.00478	1.02828	1.07763	1.07044	1.21781	1	1	1	1.02918	1.07086	1.07105	1.05036	1.06965	1.16187	1.11493	1.04446	1.32891
9	1	1	1	1.08676	1.10963	1.28995	1.07764	1.02128	1.22224	1.13759	1.10588	1.44269	1	1	1	1.05666	1.10347	1.0747	1.08325	1.06108	1.21024	1.12418	1.12911	1.43458
12	1	1	1	1.09397	1.06847	1.24632	1.14549	1.00024	1.17513	1.21455	1.05324	1.43753	1	1	1	1.09388	1.12098	1.16156	1.16072	1.11981	1.33456	1.19285	1.23999	1.59141
15	1	1	1	1.13067	1.0946	1.34566	1.14994	1.05614	1.23332	1.27569	1.06304	1.55432	1	1	1	1.11319	1.19294	1.31896	1.20042	1.16051	1.4066	1.28566	1.29188	1.73216
18	1	1	1	1.12823	1.08465	1.3229	1.15458	1.0563	1.30261	1.28631	1.06781	1.61318	1	1	1	1.14982	1.28373	1.36004	1.21396	1.21849	1.50828	1.35078	1.36109	1.84267
21	1	1	1	1.17058	1.09094	1.43448	1.1998	1.05394	1.33481	1.3024	1.11627	1.68918	1	1	1	1.21855	1.40525	1.53319	1.27256	1.29255	1.69556	1.47152	1.54646	2.01197
24	1	1	1	1.25772	1.19627	1.19095	1.2314	1.11291	1.2	1.31741	1.29396	1.43389	1	1	1	1.36532	1.54498	1.42291	1.3989	1.43252	1.67767	1.63922	1.70831	1.97031
27	1	1	1	1.28274	1.28146	1.37704	1.32065	1.11593	1.28231	1.40616	1.43553	1.53776	1	1	1	1.41666	1.74768	1.80476	1.47913	1.45969	1.73982	1.79319	1.78889	2.12617
30	1	1	1	1.26724	1.39928	1.48314	1.25934	1.14174	1.41232	1.37402	1.67037	1.6979	1	1	1	1.50886	1.80892	1.85893	1.62339	1.5977	1.71415	1.8708	1.9189	2.15555
	A			B			C			D			E			F			G			H
Average
Time (h)	Cont_DMSO	Cont_SBI	Cont_MG	Cont_MG/SBI	HTT125Q_DMSO	HTT125Q_SBI	HTT125Q_MG	HTT125Q_MG/SBI			Paired t test
0	1	1	1	1	1	1	1	1			P value	Cont			HTT125Q			Cont vs HTT125Q
3	1	1.02118	1.03647	1.07441	1	1.01318	1.0519	1.08716			Time (h)	DMSO vs SBI	DMSO vs MG	SBI vs SBI/MG	DMSO vs SBI	DMSO vs MG	SBI vs SBI/MG	SBI	MG	SBI/MG
6	1	1.06656	1.03529	1.12196	1	1.05703	1.09396	1.16277			3	0.280645	0.194914	0.0946158	0.223541	0.010057	0.0908453	0.339106	0.360305	0.0949072
9	1	1.16211	1.10706	1.22872	1	1.07828	1.11819	1.22929			6	0.0563569	0.109443	0.148123	0.0273871	0.0560101	0.164605	0.234811	0.161686	0.205583
12	1	1.13625	1.10696	1.23511	1	1.12547	1.20503	1.34141			9	0.0638505	0.10777	0.141772	0.0145102	0.0630064	0.143706	0.166081	0.270101	0.482368
15	1	1.19031	1.14647	1.29768	1	1.20837	1.25584	1.43656			12	0.0667911	0.0931787	0.122144	0.0118451	0.0447386	0.0906689	0.406382	0.075038	0.121046
18	1	1.17859	1.17117	1.32243	1	1.26453	1.31358	1.51818			15	0.0679304	0.0517371	0.136844	0.0368158	0.0392562	0.0690142	0.348771	0.0456653	0.0852405
21	1	1.232	1.19618	1.36928	1	1.38566	1.42022	1.67665			18	0.0674768	0.0696395	0.123618	0.0249692	0.0421871	0.0843446	0.134562	0.0407828	0.0514541
24	1	1.21498	1.18144	1.34842	1	1.4444	1.50303	1.77261			21	0.0774967	0.0683532	0.0870508	0.0258943	0.046396	0.0496837	0.100266	0.057627	0.0278606
27	1	1.31375	1.23963	1.45981	1	1.65637	1.55955	1.90275			24	0.0048933	0.0180532	0.0697032	0.0069544	0.0145882	0.0513327	0.0405191	0.0347673	0.0103979
30	1	1.38322	1.27113	1.58076	1	1.72557	1.64508	1.98175			27	0.00501128	0.0311922	0.00306432	0.0161678	0.0125371	0.0704775	0.0411939	0.0334218	0.0131839
	A	B	C	D	E	F	G	H			30	0.0129256	0.0371438	0.0273549	0.0109764	0.0014926	0.0384752	0.0108639	0.00701534	0.0175023	**p < 0.01
											One- or two-tailed P value?	One-tailed	One-tailed	One-tailed	One-tailed	One-tailed	One-tailed	One-tailed	One-tailed	One-tailed	*p < 0.05
2) Cell death (Area under the curve, AUC)
AUC ; raw data
		Cont				HTT125Q					Paired t test
	Exp. No.	DMSO	SBI	MG	SBI/MG	DMSO	SBI	MG	SBI/MG			Cont vs HTT125Q
	REP#1	0	3.957	4.598	6.683	0	5.099	6.625	10.31			SBI	MG	SBI/MG
	REP#2	0	3.675	1.547	4.687	0	8.649	6.527	10.85		P value	0.0782776	0.035647	0.0159005
	REP#3	0	7.868	6.212	13.36	0	9.648	12.44	20.41		P value summary	ns	*	*
	Average	0	5.16667	4.119	8.24333	0	7.79867	8.53067	13.8567		Significantly different (P < 0.05)?	No	Yes	Yes
	stdev	0	2.34367	2.3691	4.54216	0	2.39074	3.38594	5.68177		One- or two-tailed P value?	One-tailed	One-tailed	One-tailed
	SEM	0	1.35312	1.3678	2.62242	0	1.3803	1.95487	3.28037
AUC ; norm to SBI
		Cont			HTT125Q						Paired t test
	Exp. No.	SBI	MG	SBI/MG	SBI	MG	SBI/MG					Cont	HTT125Q
	REP#1	1	1.16199	1.68891	1	1.29927	2.02197					SBI vs SBI/MG	SBI vs SBI/MG
	REP#2	1	0.420952	1.27537	1	0.754654	1.25448				P value	0.0289223	0.049906
	REP#3	1	0.789527	1.69802	1	1.28939	2.11546				P value summary	*	*
	Average	1	0.790824	1.5541	1	1.11444	1.7973				Significantly different (P < 0.05)?	Yes	Yes
	stdev	0	0.370521	0.241426	0	0.311622	0.472417				One- or two-tailed P value?	One-tailed	One-tailed
	SEM	0	0.213921	0.139387	0	0.179915	0.27275
Fig 5b	Cell death upon autophagy inhibition and/or proteasome inhibition in Q7/Q7 and Q7/Q111
1) Time-dependnet Cell death in Q7/Q7 and Q7/Q111
	Q7/Q7_DMSO				Q7/Q111_DMSO				Q7/Q7_SBI				Q7/Q111_SBI				Q7/Q7_MG				Q7/Q111_MG				Q7/Q7_MG/SBI				Q7/Q111_MG/SBI
Time (h)	Repeat#1	Repeat#2	Repeat#3	Repeat#4	Repeat#1	Repeat#2	Repeat#3	Repeat#4	Repeat#1	Repeat#2	Repeat#3	Repeat#4	Repeat#1	Repeat#2	Repeat#3	Repeat#4	Repeat#1	Repeat#2	Repeat#3	Repeat#4	Repeat#1	Repeat#2	Repeat#3	Repeat#4	Repeat#1	Repeat#2	Repeat#3	Repeat#4	Repeat#1	Repeat#2	Repeat#3	Repeat#4
0	1	1	1	1	1	1	1	1	1	1	1	1	1	1	1	1	1	1	1	1	1	1	1	1	1	1	1	1	1	1	1	1
3	1	1	1	1	1	1	1	1	0.93947	0.962055	0.940845	1.03482	0.988504	1.05322	1.01234	1.05131	1.00184	1.0214	1.04656	1.07302	1.03906	1.18964	1.14402	1.49308	0.951214	0.989639	0.977143	1.06985	1.05613	1.14648	1.05226	1.53609
6	1	1	1	1	1	1	1	1	1.01074	1.00834	0.932446	1.05628	0.992752	1.14018	1.02088	1.07325	1.1481	1.1823	1.11468	1.20437	1.12262	1.75754	1.59136	2.26698	1.08417	1.12497	1.01997	1.1989	1.16144	1.79914	1.60976	2.38343
9	1	1	1	1	1	1	1	1	1.05197	0.961784	0.976109	1.14857	1.03271	1.1927	1.10437	1.13955	1.38963	1.33743	1.36119	1.51151	1.4573	2.98086	2.74233	3.52936	1.31384	1.26825	1.24256	1.61165	1.51625	3.05198	2.75668	3.70624
12	1	1	1	1	1	1	1	1	1.04665	0.96503	1.01108	1.31548	1.06912	1.23802	1.06209	1.21457	1.66877	1.64299	1.81184	2.1429	2.16189	4.97186	4.22131	4.93575	1.62139	1.57439	1.73697	2.52108	2.31187	5.45743	4.47072	5.24716
15	1	1	1	1	1	1	1	1	1.02534	0.968206	1.04376	1.48777	1.11153	1.30444	1.15453	1.34461	1.99999	2.4427	3.2649	2.73552	3.33632	8.28677	6.81028	6.03828	2.03528	2.3875	3.26626	3.51871	3.64072	9.48153	7.68949	6.45261
18	1	1	1	1	1	1	1	1	1.03913	0.985166	1.08587	1.68148	1.18873	1.37346	1.1953	1.45386	2.50875	4.04123	6.46126	2.95402	4.77999	12.3604	9.68813	6.39557	2.72492	4.16339	7.04951	3.9707	5.31141	14.0613	11.3277	6.77495
21	1	1	1	1	1	1	1	1	1.07508	1.08411	1.14979	1.871	1.26589	1.46249	1.24183	1.49793	3.2784	5.88696	10.1555	2.90016	6.29863	15.7318	11.7948	6.19956	3.83178	6.32729	11.4609	3.91653	7.01079	17.8692	13.8574	6.46166
24	1	1	1	1	1	1	1	1	1.13164	1.08392	1.20418	2.01979	1.34593	1.59037	1.3164	1.46768	4.38618	7.0257	12.4682	2.84649	7.53062	18.3586	13.2722	5.69619	5.53184	7.75258	14.2643	3.68258	8.16481	19.9151	15.3326	5.87709
Average	DMSO		SBI		MG		SBI/MG
Time (h)	Q7/Q7_DMSO	Q7/Q111_DMSO	Q7/Q7_SBI	Q7/Q111_SBI	Q7/Q7_MG	Q7/Q111_MG	Q7/Q7_MG/SBI	Q7/Q111_MG/SBI			Paired t test
0	1	1	1	1	1	1	1	1			P value	Q7/Q7			Q7/Q111			Q7/Q7 vs Q7/Q111
3	1	1	0.969298	1.02634	1.03571	1.21645	0.996962	1.19774			Time (h)	DMSO vs SBI	DMSO vs MG	SBI vs SBI/MG	DMSO vs SBI	DMSO vs MG	SBI vs SBI/MG	SBI	MG	SBI/MG
6	1	1	1.00195	1.05677	1.16236	1.68462	1.107	1.73844			3	0.264812	0.103839	0.0162538	0.192826	0.112917	0.201199	0.0378345	0.120927	0.112121
9	1	1	1.03461	1.11733	1.39994	2.67746	1.35908	2.75779			6	0.944145	0.00371872	0.00646583	0.178288	0.062525	0.0629751	0.204391	0.101063	0.0686665
12	1	1	1.08456	1.14595	1.81663	4.0727	1.86346	4.3718			9	0.47822	0.00193131	0.00633352	0.0395412	0.0315168	0.032153	0.260258	0.0570466	0.0436665
15	1	1	1.13127	1.22877	2.61078	6.11791	2.80194	6.81609			12	0.36169	0.00573439	0.0128401	0.052134	0.0186924	0.0180077	0.487958	0.0353534	0.0325112
18	1	1	1.19791	1.30284	3.99132	8.30603	4.47713	9.36884			15	0.353683	0.00897033	0.00932437	0.0272135	0.0159893	0.0185538	0.39303	0.0319855	0.0421286
21	1	1	1.29499	1.36704	5.55525	10.0062	6.38412	11.2998			18	0.3103	0.0429674	0.040435	0.0194967	0.0229525	0.0279486	0.468599	0.0502756	0.0645868
24	1	1	1.35988	1.43009	6.68165	11.2144	7.80783	12.3224			21	0.223349	0.0721768	0.0725263	0.0114342	0.0300579	0.0367561	0.682728	0.0936146	0.11315
	A	B	C	D	E	F	G	H			24	0.202459	0.0744887	0.0767676	0.00633085	0.0380658	0.0426606	0.774115	0.146417	0.1773	**p < 0.01
											One- or two-tailed P value?	Two-tailed	Two-tailed	Two-tailed	Two-tailed	Two-tailed	Two-tailed	Two-tailed	Two-tailed	Two-tailed	*p < 0.05
2) Cell death (Area under the curve, AUC)
AUC ; raw data
		Q7/Q7				Q7/Q111					Paired t test
	Exp. No.	DMSO	SBI	MG	SBI/MG	DMSO	SBI	MG	SBI/MG			Q7/Q7 vs Q7/Q111
	Repeat#1	0	1.098	23.07	26.69	0	2.561	49.38	55.77			SBI	MG	SBI/MG
	Repeat#2	0	0.7976	40.7	42.67	0	6.179	146.9	166		P value	0.273579	0.024338	0.0289744
	Repeat#3	0	1.607	71.85	79.26	0	2.849	111.4	128.8		P value summary	ns	*	*
	Repeat#4	0	9.316	25.33	36.45	0	6.027	78.62	84		Significantly different (P < 0.05)?	No	Yes	Yes
	Average	0	3.20465	40.2375	46.2675	0	4.404	96.575	108.643		One- or two-tailed P value?	One-tailed	One-tailed	One-tailed
	stdev	0	4.08791	22.4835	22.9573	0	1.96634	42.0402	48.6448
	SEM	0	2.04395	11.2417	11.4786	0	0.983168	21.0201	24.3224
AUC ; norm to SBI
		Q7/Q7			Q7/Q111						Paired t test
	Exp. No.	SBI	MG	SBI/MG	SBI	MG	SBI/MG					SBI vs SBI/MG
	Repeat#1	1	21.0109	24.3078	1	19.2815	21.7766					Q7/Q7	Q7/Q111
	Repeat#2	1	51.0281	53.498	1	23.7741	26.8652				P value	0.0355591	0.0148992
	Repeat#3	1	44.7106	49.3217	1	39.1014	45.2088				P value summary	*	*
	Repeat#4	1	2.71898	3.91262	1	13.0446	13.9373				Significantly different (P < 0.05)?	Yes	Yes
	Average	1	29.8672	32.76	1	23.8004	26.947				One- or two-tailed P value?	One-tailed	One-tailed
	stdev	0	22.2379	23.1514	0	11.109	13.2852
	SEM	0	11.1189	11.5757	0	5.5545	6.64258
2) SBI-induced cell death in Q7/Q7 and Q7/Q111 (ease of viewing)
	Q7/Q7_DMSO				Q7/Q111_DMSO				Q7/Q7_SBI				Q7/Q111_SBI					Paired t test
Time (h)	Repeat#1	Repeat#2	Repeat#3	Repeat#4	Repeat#1	Repeat#2	Repeat#3	Repeat#4	Repeat#1	Repeat#2	Repeat#3	Repeat#4	Repeat#1	Repeat#2	Repeat#3	Repeat#4		P value	DMSO vs SBI
0	1	1	1	1	1	1	1	1	1	1	1	1	1	1	1	1		Time (h)	Q7/Q7	Q7/Q111
3	1	1	1	1	1	1	1	1	0.93947	0.962055	0.940845	1.03482	0.988504	1.05322	1.01234	1.05131		3	0.264812	0.192826
6	1	1	1	1	1	1	1	1	1.01074	1.00834	0.932446	1.05628	0.992752	1.14018	1.02088	1.07325		6	0.944145	0.178288
9	1	1	1	1	1	1	1	1	1.05197	0.961784	0.976109	1.14857	1.03271	1.1927	1.10437	1.13955		9	0.47822	0.0395412
12	1	1	1	1	1	1	1	1	1.04665	0.96503	1.01108	1.31548	1.06912	1.23802	1.06209	1.21457		12	0.36169	0.052134
15	1	1	1	1	1	1	1	1	1.02534	0.968206	1.04376	1.48777	1.11153	1.30444	1.15453	1.34461		15	0.353683	0.0272135
18	1	1	1	1	1	1	1	1	1.03913	0.985166	1.08587	1.68148	1.18873	1.37346	1.1953	1.45386		18	0.3103	0.0194967
21	1	1	1	1	1	1	1	1	1.07508	1.08411	1.14979	1.871	1.26589	1.46249	1.24183	1.49793		21	0.223349	0.0114342	**p < 0.01
24	1	1	1	1	1	1	1	1	1.13164	1.08392	1.20418	2.01979	1.34593	1.59037	1.3164	1.46768		24	0.202459	0.00633085	*p < 0.05
																		One- or two-tailed P value?	Two-tailed	Two-tailed
