# Supplementary material for: Nuclear proteasomes buffer cytoplasmic proteins during autophagy compromise
Source: Nat Cell Biol. 2024 Aug 29;26(10):1691–9. doi: 10.1038/s41556-024-01488-7 (PMC11469956; doi:10.1038/s41556-024-01488-7)
Supplement: Supplementary file 13 — Statistical source data. [file 41556_2024_1488_MOESM13_ESM.xlsx]

## Sheet: Extended Fig 1
EF 1a	Number of core autophagy genes showing interactions
	Number of core autophagy genes showing interactions
	1	2	3	4	5	6	7	8	11	12
Number of interactions	968	274	117	58	18	8	3	2	1	1
EF 1b	Cas9 enzyme cutting efficiency
1-1) ATG16+ Cas9 negative
	a. ATG16+ negative_1 with no infection					b. ATG16+ negative_2 with infection of gRNA plasmid
		(%)					(%)
	Q1	0.1				Q1	0.2
	Q2	0				Q2	53.3
	Q3	99.9				Q3	37.4
	Q4	0				Q4	9
1-2) ATG16+ Cas9 positive
	a. ATG16+ Cas9_1 with no infection					b. ATG16+ Cas9_2 with infection of gRNA plasmid
		(%)					(%)
	Q1	0.1				Q1	0
	Q2	0				Q2	2.5
	Q3	99.9				Q3	34.5
	Q4	0				Q4	63
1-3) ATG16- Cas9 negative
	a. ATG16- negative_1 with no infection					b. ATG16- negative_2 with infection of gRNA plasmid
		(%)					(%)
	Q1	0.1				Q1	0.1
	Q2	0				Q2	15.3
	Q3	99.9				Q3	78.6
	Q4	0				Q4	5.9
1-4) ATG16- Cas9 positive
	a. ATG16- Cas9_1 with no infection					b. ATG16- Cas9_2 with infection of gRNA plasmid
		(%)					(%)
	Q1	0				Q1	0
	Q2	0				Q2	0.8
	Q3	99.9				Q3	62
	Q4	0				Q4	37.2
2-1) ATG9+ Cas9 negative
	a. ATG9+ negative_1 with no infection					b. ATG9+ negative_2 with infection of gRNA plasmid
		(%)					(%)
	Q1	0.1				Q1	0.1
	Q2	0				Q2	75.8
	Q3	99.9				Q3	16.2
	Q4	0				Q4	7.9
2-2) ATG9+ Cas9 positive
	a. ATG9+ Cas9_1 with no infection					b. ATG9+ Cas9_2 with infection of gRNA plasmid
		(%)					(%)
	Q1	0				Q1	0
	Q2	0				Q2	1.5
	Q3	99.9				Q3	58.1
	Q4	0				Q4	40.5
2-3) ATG9- Cas9 negative
	a. ATG9- negative_1 with no infection					b. ATG9- negative_2 with infection of gRNA plasmid
		(%)					(%)
	Q1	0				Q1	0.1
	Q2	0				Q2	46.7
	Q3	99.9				Q3	37.2
	Q4	0				Q4	15.9
2-4) ATG9- Cas9 positive
	a. ATG9- Cas9_1 with no infection					b. ATG9- Cas9_2 with infection of gRNA plasmid
		(%)					(%)
	Q1	0				Q1	0
	Q2	0				Q2	0.3
	Q3	99.9				Q3	80.8
	Q4	0				Q4	18.9
