# Supplementary material for: Nuclear proteasomes buffer cytoplasmic proteins during autophagy compromise
Source: Nat Cell Biol. 2024 Aug 29;26(10):1691–9. doi: 10.1038/s41556-024-01488-7 (PMC11469956; doi:10.1038/s41556-024-01488-7)
Supplement: Supplementary file 14 — Statistical source data. [file 41556_2024_1488_MOESM14_ESM.xlsx]

## Sheet: Extended Fig 2 
EF 2a	Candidates from SL CRISPR/Cas9 Screen in ATG16 WT, KO
1) non-targeting gRNA (nt-43)
	ATG16+ nt43			ATG16- nt43			Average		stdev		SEM			Unpaired t test
	Repeat#1	Repeat#2	Repeat#3	Repeat#1	Repeat#2	Repeat#3	ATG16+	ATG16-	ATG16+	ATG16-	ATG16+	ATG16-			A vs B in Day9	A vs B in Day12
Day3	100	100	100	100	100	100	100	100	0	0	0	0		P value	0.514129	0.763165
Day9	125.338	146.631	100.362	123.651	105.798	112.088	124.11	113.846	23.1588	9.05577	13.3708	5.22835		P value summary	ns	ns
Day12	109.898	118.647	104.361	114.632	87.133	120.419	110.968	107.395	7.20277	17.7842	4.15852	10.2677		Significantly different (P < 0.05)?	No	No
	A			B										One- or two-tailed P value?	Two-tailed	Two-tailed
2) non-targeting gRNA (nt-55)
	ATG16+ nt55			ATG16- nt55			Average		stdev		SEM			Unpaired t test
	Repeat#1	Repeat#2	Repeat#3	Repeat#1	Repeat#2	Repeat#3	ATG16+	ATG16-	ATG16+	ATG16-	ATG16+	ATG16-			A vs B in Day9	A vs B in Day12
Day3	100	100	100	100	100	100	100	100	0	0	0	0		P value	0.6424	0.828115
Day9	118.93	125.897	100.103	122.249	92.2176	112.796	114.977	109.087	13.3435	15.3554	7.70387	8.86542		P value summary	ns	ns
Day12	109.256	110.716	96.9111	114.052	84.0166	111.471	105.628	103.18	7.58382	16.6462	4.37852	9.61066		Significantly different (P < 0.05)?	No	No
	A			B										One- or two-tailed P value?	Two-tailed	Two-tailed
3) gNom1
	ATG16+ Nom1			ATG16- Nom1			Average		stdev		SEM			Unpaired t test
	Repeat#1	Repeat#2	Repeat#3	Repeat#1	Repeat#2	Repeat#3	ATG16+	ATG16-	ATG16+	ATG16-	ATG16+	ATG16-			A vs B in Day9	A vs B in Day12
Day3	100	100	100	100	100	100	100	100	0	0	0	0		P value	0.0238136	0.00162606
Day9	74.6826	85.6185	69.544	56.8132	62.0174	57.7367	76.615	58.8558	8.20961	2.77674	4.73982	1.60315		P value summary	*	**
Day12	61.1142	61.7624	64.7802	44.3091	38.525	46.2338	62.5523	43.0226	1.95645	4.01221	1.12956	2.31645		Significantly different (P < 0.05)?	Yes	Yes
	A			B										One- or two-tailed P value?	Two-tailed	Two-tailed
4) gSF3B2
	ATG16+ SF3B2			ATG16- SF3B2			Average		stdev		SEM			Unpaired t test
	Repeat#1	Repeat#2	Repeat#3	Repeat#1	Repeat#2	Repeat#3	ATG16+	ATG16-	ATG16+	ATG16-	ATG16+	ATG16-			A vs B in Day9	A vs B in Day12
Day3	100	100	100	100	100	100	100	100	0	0	0	0		P value	0.0692858	0.00508117
Day9	65.3532	63.1572	49.0098	45.8374	38.6472	48.9479	59.1734	44.4775	8.87015	5.28331	5.12118	3.05032		P value summary	ns	**
Day12	63.6525	60.3163	52.3325	31.8226	20.8286	34.3609	58.7671	29.004	5.8168	7.19298	3.35833	4.15287		Significantly different (P < 0.05)?	No	Yes
	A			B										One- or two-tailed P value?	Two-tailed	Two-tailed
5) gPANK1
	ATG16+ PANK1			ATG16- PANK1			Average		stdev		SEM			Unpaired t test
	Repeat#1	Repeat#2	Repeat#3	Repeat#1	Repeat#2	Repeat#3	ATG16+	ATG16-	ATG16+	ATG16-	ATG16+	ATG16-			A vs B in Day9	A vs B in Day12
Day3	100	100	100	100	100	100	100	100	0	0	0	0		P value	0.046239	0.0385514
Day9	98.8013	104.932	86.0734	82.2431	79.9364	79.5409	96.6023	80.5735	9.61983	1.45939	5.55401	0.842577		P value summary	*	*
Day12	75.2102	97.9549	87.2196	59.3476	52.4469	71.0196	86.7949	60.938	11.3783	9.38793	6.56926	5.42012		Significantly different (P < 0.05)?	Yes	Yes
	A			B										One- or two-tailed P value?	Two-tailed	Two-tailed
6) gLSM8
	ATG16+ LSM8			ATG16- LSM8			Average		stdev		SEM			Unpaired t test
	Repeat#1	Repeat#2	Repeat#3	Repeat#1	Repeat#2	Repeat#3	ATG16+	ATG16-	ATG16+	ATG16-	ATG16+	ATG16-			A vs B in Day9	A vs B in Day12
Day3	100	100	100	100	100	100	100	100	0	0	0	0		P value	0.219291	0.0380393
Day9	122.96	137.518	93.3909	100.729	91.7161	102.827	117.956	98.4241	22.4851	5.90325	12.9818	3.40824		P value summary	ns	*
Day12	99.6265	121.567	95.6798	80.5644	61.6402	80.8298	105.625	74.3448	13.9472	11.0033	8.05245	6.35276		Significantly different (P < 0.05)?	No	Yes
	A			B										One- or two-tailed P value?	Two-tailed	Two-tailed
7) gCKAP5
	ATG16+ CKAP5			ATG16- CKAP5			Average		stdev		SEM			Unpaired t test
	Repeat#1	Repeat#2	Repeat#3	Repeat#1	Repeat#2	Repeat#3	ATG16+	ATG16-	ATG16+	ATG16-	ATG16+	ATG16-			A vs B in Day9	A vs B in Day12
Day3	100	100	100	100	100	100	100	100	0	0	0	0		P value	0.0181966	0.013353
Day9	56.7949	55.1208	50.0502	33.0154	35.5812	45.0292	53.9886	37.8753	3.51199	6.32694	2.02765	3.65286		P value summary	*	*
Day12	67.9042	49.5426	49.7013	25.8975	17.1661	31.0954	55.716	24.7197	10.5555	7.03893	6.09425	4.06393		Significantly different (P < 0.05)?	Yes	Yes
	A			B										One- or two-tailed P value?	Two-tailed	Two-tailed
8) gCNOT1
	ATG16+ CNOT1			ATG16- CNOT1			Average		stdev		SEM			Unpaired t test
	Repeat#1	Repeat#2	Repeat#3	Repeat#1	Repeat#2	Repeat#3	ATG16+	ATG16-	ATG16+	ATG16-	ATG16+	ATG16-			A vs B in Day9	A vs B in Day12
Day3	100	100	100	100	100	100	100	100	0	0	0	0		P value	0.186782	0.0467403
Day9	96.4603	95.0999	81.5239	81.3845	79.4185	87.0414	91.028	82.6148	8.25888	3.95755	4.76827	2.2849		P value summary	ns	*
Day12	85.3856	102.459	75.6488	62.4975	63.5294	68.6822	87.8312	64.903	13.5716	3.3133	7.83555	1.91293		Significantly different (P < 0.05)?	No	Yes
	A			B										One- or two-tailed P value?	Two-tailed	Two-tailed
EF 2b	Candidates from SL CRISPR/Cas9 Screen in ATG9WT, KO
1) non-targeting gRNA (nt-43)
	ATG9+ nt43			ATG9- nt43			Average		stdev		SEM			Unpaired t test
	Repeat#1	Repeat#2	Repeat#3	Repeat#1	Repeat#2	Repeat#3	ATG9+	ATG9-	ATG9+	ATG9-	ATG9+	ATG9-			A vs B in Day6	A vs B in Day9	A vs B in Day12
Day3	100	100	100	100	100	100	100	100	0	0	0	0		P value	0.993862	0.962328	0.671909
Day6	112.53	121.923	140.087	124.773	124.001	125.964	124.847	124.913	14.0095	0.989001	8.08838	0.571		P value summary	ns	ns	ns
Day9	93.067	146.34	152.812	115.511	132.796	147.081	130.74	131.796	32.7857	15.8091	18.9289	9.1274		Significantly different (P < 0.05)?	No	No	No
Day12	122.713	131.167	164.783	127.345	144.489	127.607	139.554	133.147	22.2541	9.82344	12.8484	5.67157		One- or two-tailed P value?	Two-tailed	Two-tailed	Two-tailed
	A			B
2) non-targeting gRNA (nt-55)
	ATG9+ nt55			ATG9- nt55			Average		stdev		SEM			Unpaired t test
	Repeat#1	Repeat#2	Repeat#3	Repeat#1	Repeat#2	Repeat#3	ATG9+	ATG9-	ATG9+	ATG9-	ATG9+	ATG9-			A vs B in Day6	A vs B in Day9	A vs B in Day12
Day3	100	100	100	100	100	100	100	100	0	0	0	0		P value	0.738548	0.693055	0.501373
Day6	108.561	119.52	122.185	118.275	115.315	121.552	116.755	118.38	7.22031	3.12001	4.16865	1.80134		P value summary	ns	ns	ns
Day9	94.6244	137.983	127.474	112.068	121.8	147.643	120.027	127.17	22.6181	18.3853	13.0586	10.6147		Significantly different (P < 0.05)?	No	No	No
Day12	115.844	124.684	124.682	116.828	129.551	130.609	121.737	125.663	5.10349	7.66903	2.9465	4.42772		One- or two-tailed P value?	Two-tailed	Two-tailed	Two-tailed
	A			B
3) gNom1
		ATG9+ Nom1			ATG9- Nom1		Average		stdev		SEM			Unpaired t test
	Repeat#1	Repeat#2	Repeat#3	Repeat#1	Repeat#2	Repeat#3	ATG9+	ATG9-	ATG9+	ATG9-	ATG9+	ATG9-			A vs B in Day6	A vs B in Day9	A vs B in Day12
Day3	100	100	100	100	100	100	100	100	0	0	0	0		P value	0.197087	0.107238	0.017326
Day6	88.5089	97.7083	103.168	88.2685	91.9062	88.6706	96.4615	89.6151	7.40841	1.9943	4.27725	1.15141		P value summary	ns	ns	*
Day9	89.4547	103.061	110.297	57.5159	68.3496	96.1142	100.937	73.9932	10.582	19.9084	6.10954	11.4941		Significantly different (P < 0.05)?	No	No	Yes
Day12	89.5638	96.3938	91.4344	44.1829	65.3338	70.4561	92.464	59.9909	3.52947	13.9276	2.03774	8.04113		One- or two-tailed P value?	Two-tailed	Two-tailed	Two-tailed
	A			B
4) gSF3B2
	ATG9+ SF3B2 #2			ATG9- SF3B2 #2			Average		stdev		SEM			Unpaired t test
	Repeat#1	Repeat#2	Repeat#3	Repeat#1	Repeat#2	Repeat#3	ATG9+	ATG9-	ATG9+	ATG9-	ATG9+	ATG9-			A vs B in Day6	A vs B in Day9	A vs B in Day12
Day3	100	100	100	100	100	100	100	100	0	0	0	0		P value	0.0698038	0.00708631	0.00834706
Day6	75.4377	85.434	86.3273	77.3317	65.7797	64.8167	82.3997	69.3094	6.04575	6.9642	3.49051	4.02078		P value summary	ns	**	**
Day9	81.1403	103.824	93.0563	60.3093	46.859	54.6877	92.6734	53.952	11.3465	6.75528	6.5509	3.90016		Significantly different (P < 0.05)?	No	Yes	Yes
Day12	65.4373	92.7445	82.675	42.0493	41.8948	32.9377	80.2856	38.9606	13.8095	5.2166	7.97294	3.0118		One- or two-tailed P value?	Two-tailed	Two-tailed	Two-tailed
	A			B
5) gSTK40
	ATG9+ STK40			ATG9- STK40			Average		stdev		SEM			Unpaired t test
	Repeat#1	Repeat#2	Repeat#3	Repeat#1	Repeat#2	Repeat#3	ATG9+	ATG9-	ATG9+	ATG9-	ATG9+	ATG9-			A vs B in Day6	A vs B in Day9	A vs B in Day12
Day3	100	100	100	100	100	100	100	100	0	0	0	0		P value	0.0158978	0.138066	0.0426633
Day6	98.9233	98.923	101.003	96.3425	96.8067	97.0109	99.6165	96.72	1.20086	0.342517	0.693315	0.197752		P value summary	*	ns	*
Day9	93.996	100.073	104.697	92.0739	91.8292	96.0607	99.5885	93.3213	5.36696	2.37557	3.09862	1.37154		Significantly different (P < 0.05)?	Yes	No	Yes
Day12	106.028	97.4778	97.1637	78.9599	90.0602	90.1506	100.223	86.3902	5.02964	6.43503	2.90386	3.71527		One- or two-tailed P value?	Two-tailed	Two-tailed	Two-tailed
	A			B
6) gCKAP5
	ATG9+ CKAP5			ATG9- CKAP5			Average		stdev		SEM			Unpaired t test
	Repeat#1	Repeat#2	Repeat#3	Repeat#1	Repeat#2	Repeat#3	ATG9+	ATG9-	ATG9+	ATG9-	ATG9+	ATG9-			A vs B in Day6	A vs B in Day9	A vs B in Day12
Day3	100	100	100	100	100	100	100	100	0	0	0	0		P value	0.00503873	0.0195275	0.0603075
Day6	67.6703	85.6455	88.5265	41.7966	32.1207	43.5006	80.6141	39.1393	11.3018	6.13773	6.5251	3.54362		P value summary	**	*	ns
Day9	75.5652	84.99	92.1343	16.8767	34.3481	57.5211	84.2299	36.2486	8.31067	20.3888	4.79817	11.7715		Significantly different (P < 0.05)?	Yes	Yes	No
Day12	45.9888	75.2513	99.5961	40.7562	30.3054	21.661	73.6121	30.9075	26.8412	9.56182	15.4968	5.52052		One- or two-tailed P value?	Two-tailed	Two-tailed	Two-tailed
	A			B
7) gPSMD7#1
		ATG9+ PSMD7#1			ATG9- PSMD7#1		Average		stdev		SEM			Unpaired t test
	Repeat#1	Repeat#2	Repeat#3	Repeat#1	Repeat#2	Repeat#3	ATG9+	ATG9-	ATG9+	ATG9-	ATG9+	ATG9-			A vs B in Day6	A vs B in Day9	A vs B in Day12
Day3	100	100	100	100	100	100	100	100	0	0	0	0		P value	0.741982	0.343015	0.0408928
Day6	92.7488	98.7114	92.8784	99.0594	90.2284	91.4623	94.7796	93.5834	3.4057	4.78235	1.96628	2.76109		P value summary	ns	ns	*
Day9	81.8706	86.3933	94.559	60.1475	80.7433	90.6165	87.6076	77.1691	6.43074	15.5457	3.71279	8.97534		Significantly different (P < 0.05)?	No	No	Yes
Day12	84.7497	92.4466	107.012	70.3911	77.9083	74.4811	94.7362	74.2602	11.3065	3.76345	6.52782	2.17283		One- or two-tailed P value?	Two-tailed	Two-tailed	Two-tailed
	A			B
