# Supplementary material for: Nuclear proteasomes buffer cytoplasmic proteins during autophagy compromise
Source: Nat Cell Biol. 2024 Aug 29;26(10):1691–9. doi: 10.1038/s41556-024-01488-7 (PMC11469956; doi:10.1038/s41556-024-01488-7)
Supplement: Supplementary file 15 — Statistical source data. [file 41556_2024_1488_MOESM15_ESM.xlsx]

## Sheet: Extended Fig 3
EF 3b	Proteasome activity assay measured by UB-G76V-GFP upon MG132
	Exp. No.	DMSO	MG132 1 uM	MG132 2 uM	MG132 5 uM		Paired t test
	Repeat#1	24.3	98.3	98.3	98.5			A vs B	A vs C	A vs D
	Repeat#2	26	98.5	97.8	98.4		P value	<0.0001	<0.0001	<0.0001
	Repeat#3	25.5	98.4	98.5	98.4		P value summary	****	****	****
	Average	25.2667	98.4	98.2	98.4333		Significantly different (P < 0.05)?	Yes	Yes	Yes
	stdev	0.873689	0.1	0.360555	0.057735		One- or two-tailed P value?	Two-tailed	Two-tailed	Two-tailed
	SEM	0.504425	0.057735	0.208167	0.0333333
		A	B	C	D
EF 3c	Proteasome activity assay measured by UB-G76V-GFP upon Bortezomib
	Exp. No.	DMSO	Bz 1uM	Bz 2 uM		Paired t test
	Repeat#1	26.6	98.5	98.3			A vs B	A vs C
	Repeat#2	24.9	98.4	98.3		P value	<0.0001	<0.0001
	Repeat#3	24.6	98.1	98.4		P value summary	****	****
	Average	25.3667	98.3333	98.3333		Significantly different (P < 0.05)?	Yes	Yes
	stdev	1.07858	0.208167	0.057735		One- or two-tailed P value?	Two-tailed	Two-tailed
	SEM	0.622718	0.120185	0.0333333
		A	B	C
EF 3d	Proteasome activity assay measured by UB-G76V-GFP upon either MG132 or Bortezomib
	Exp. No.	DMSO	MG132 10 uM	Bz 2 uM		One-way ANOVA with Dunnett test
	Repeat#1	32.6	96.9	96.7		Dunnett's multiple comparisons test	Mean Diff.	95.00% CI of diff.	Below threshold?	Summary	Adjusted P Value	A-?
	Repeat#2	29.4	96.4	96.9		DMSO vs. MG132 10 uM	-65.07	-67.57 to -62.57	Yes	****	<0.0001	B	MG132 10 uM
	Repeat#3	32.5	96.4	96.5		DMSO vs. Bz 2 uM	-65.2	-67.70 to -62.70	Yes	****	<0.0001	C	Bz 2 uM
	Average	31.5	96.5667	96.7
	stdev	1.81934	0.288675	0.2
	SEM	1.0504	0.166667	0.11547
		A	B	C
EF 3e	Cell death upon MG132
	Exp. No.	16+ DMSO	16+ MG 5uM	16+ MG 10 uM	16- DMSO	16- MG 5uM	16- MG 10 uM		Paired t test					Paired t test
	Repeat#1	1	4.56344	4.97169	1	5.49381	5.95659			A vs B	A vs C	D vs E	D vs F	B vs E	C vs F
	Repeat#2	1	2.8828	3.87632	1	5.40195	5.53163		P value	0.014163	0.0102467	0.00229628	0.00160516	0.0254976	0.00720202
	Repeat#3	1	3.03995	3.4973	1	5.89141	5.64613		P value summary	#	#	##	##	*	**
	Repeat#4	1	2.59653	2.67922	1	3.93319	4.18017		Significantly different (P < 0.05)?	Yes	Yes	Yes	Yes	Yes	Yes
	Average	1	3.27068	3.75613	1	5.18009	5.32863		One- or two-tailed P value?	Two-tailed	Two-tailed	Two-tailed	Two-tailed	Two-tailed	Two-tailed
	stdev	0	0.881173	0.951974	0	0.857976	0.786408
	SEM	0	0.440587	0.475987	0	0.428988	0.393204
		A	B	C	D	E	F
EF 3f	Cell death upon Bz
	Exp. No.	16+ DMSO	16+ Bz	16- DMSO	16- Bz		Paired t test
	Repeat#1	1	2.66163	1	3.82212			A vs B	C vs D	B vs D
	Repeat#2	1	3.62363	1	4.39708		P value	0.00261724	0.00206443	0.0450943
	Repeat#3	1	2.77205	1	5.07066		P value summary	##	##	*
	Repeat#4	1	2.96726	1	3.65545		Significantly different (P < 0.05)?	Yes	Yes	Yes
	Average	1	3.00614	1	4.23633		One- or two-tailed P value?	Two-tailed	Two-tailed	Two-tailed
	stdev	0	0.430616	0	0.64056
	SEM	0	0.215308	0	0.32028
		A	B	C	D
EF 3g	NLS-tdTomato-NES upon nuclear import inhibitor
Cell number	16+ DMSO	16+ IVM	16+ IPZ	16- DMSO	16- IVM	16- IPZ		One-way ANOVA with Dunnett test
1	1.09066	0.511169	0.598878	1.0658	0.49961	0.88837		Dunnett's multiple comparisons test	Mean Diff.	95.00% CI of diff.	Below threshold?	Summary	Adjusted P Value	A-?
2	0.944532	0.578058	0.457185	0.584228	0.408782	0.619515		16+ DMSO vs. 16+ IVM	0.5801	0.4596 to 0.7006	Yes	****	<0.0001	B	16+ IVM
3	0.717804	0.496728	0.580595	0.726696	0.348888	0.556116		16+ DMSO vs. 16+ IPZ	0.435	0.3145 to 0.5554	Yes	****	<0.0001	C	16+ IPZ
4	1.2216	0.441556	0.603208	0.549953	0.397014	0.601686		Dunnett's multiple comparisons test	Mean Diff.	95.00% CI of diff.	Below threshold?	Summary	Adjusted P Value	D-?
5	0.591086	0.378327	0.841311	1.36789	0.377912	0.447323		16- DMSO vs. 16- IVM	0.5471	0.4130 to 0.6812	Yes	****	<0.0001	E	16- IVM
6	0.719052	0.419834	0.425056	1.08161	0.390599	0.513972		16- DMSO vs. 16- IPZ	0.3963	0.2621 to 0.5304	Yes	****	<0.0001	F	16- IPZ
7	1.46742	0.443299	0.563886	0.680729	0.22552	0.561125
8	1.23914	0.409226	0.423431	0.490533	0.358861	0.488716
9	0.870171	0.676095	0.445092	1.78737	0.338001	0.787694
10	0.737648	0.375367	0.666583	1.64827	0.42927	0.838545
11	1.51512	0.332085	0.77701	1.19872	0.336722	0.644312
12	0.658931	0.583901	0.53006	1.49309	0.601492	0.724266
13	1.11624	0.53701	0.625326	1.54497	0.438548	0.362216
14	1.84131	0.513523	0.596919	1.18762	0.409149	0.723549
15	1.51499	0.470974	0.280666	0.797454	0.503585	0.269584
16	1.04897	0.432969	0.707317	1.03277	0.480404	0.794431
17	1.09809	0.346831	0.654332	1.0598	0.349216	0.630882
18	1.18765	0.424523	0.542159	1.12659	0.553856	0.690349
19	1.02764	0.414742	0.644976	1.07628	0.578526	0.555819
20	0.74143	0.390887	0.525965	0.80861	0.559981	0.444381
21	1.28579	0.169419	0.508296	1.16507	0.593	0.908288
22	0.744428	0.397107	0.63809	1.05649	0.429654	0.672222
23	0.700779	0.38472	0.586088	0.716001	0.438404	0.496828
24	1.23358	0.382531	0.3471	1.19212	0.446134	0.430023
25	0.877486	0.366813	0.583536	0.643428	0.424333	0.778279
26	0.636552	0.292164	0.546134	1.03057	0.656255	0.705378
27	0.798339	0.272074	0.366467	1.14723	0.413112	0.398333
28	0.851519	0.460895	0.387288	0.610058	0.344073	0.614347
29	0.967159	0.34533	0.7791	0.66275	0.641621	0.536319
30	0.554875	0.347872	0.719271	0.467313	0.613862	0.42902
Average	1	0.419868	0.565044	1	0.452879	0.60373
stdev	0.317898	0.100881	0.134076	0.350586	0.106453	0.160829
SEM	0.05804	0.0184182	0.0244788	0.064008	0.0194356	0.0293632
	A	B	C	D	E	F
EF 3h	NLS-tdTomato-NES upon nuclear import inhibitor
Cell number	16+ DMSO	16+ IVM	16+ IPZ2	16+ IPZ5	16- DMSO	16- IVM	16- IPZ2	16- IPZ5		One-way ANOVA with Dunnett test
1	0.915281	0.471494	0.631082	0.887929	0.429397	0.470839	0.496322	0.478559		Dunnett's multiple comparisons test	Mean Diff.	95.00% CI of diff.	Below threshold?	Summary	Adjusted P Value	A-?
2	1.0732	0.525761	0.657471	0.900517	1.18558	0.360763	0.420066	0.643994		16+ DMSO vs. 16+ IVM	0.3783	0.2344 to 0.5223	Yes	****	<0.0001	B	16+ IVM
3	0.797926	0.316416	0.57525	0.649221	1.68478	0.433134	0.540165	0.589505		16+ DMSO vs. 16+ IPZ2	0.3273	0.1834 to 0.4713	Yes	****	<0.0001	C	16+ IPZ2
4	0.849311	0.402605	0.531652	0.569821	0.907762	0.547618	0.400044	0.534403		16+ DMSO vs. 16+ IPZ5	0.3596	0.2156 to 0.5036	Yes	****	<0.0001	D	16+ IPZ5
5	1.23624	0.483636	0.731364	1.00793	0.971411	0.5116	0.465469	0.618111		Dunnett's multiple comparisons test	Mean Diff.	95.00% CI of diff.	Below threshold?	Summary	Adjusted P Value	E-?
6	1.16556	0.473379	0.520003	0.680378	0.985631	0.471187	0.387378	0.66659		16- DMSO vs. 16- IVM	0.4877	0.3600 to 0.6154	Yes	****	<0.0001	F	16- IVM
7	0.624899	0.791071	0.5157	0.536815	0.764852	0.439011	0.398475	0.828363		16- DMSO vs. 16- IPZ2	0.4649	0.3371 to 0.5926	Yes	****	<0.0001	G	16- IPZ2
8	0.501979	0.891157	0.668079	1.18204	1.12314	0.339077	0.239224	0.526972		16- DMSO vs. 16- IPZ5	0.4485	0.3208 to 0.5763	Yes	****	<0.0001	H	16- IPZ5
9	1.13091	0.52208	0.727284	0.351772	1.59461	0.703822	0.678842	0.396845
10	1.25288	0.503633	0.702313	0.430061	1.57674	0.494273	0.588086	0.3698
11	0.508044	0.512018	1.15828	0.458711	1.52969	0.496558	0.744763	0.675874
12	0.859022	0.461754	0.61898	0.419032	1.4049	0.482042	0.891116	0.455386
13	1.41809	0.532666	0.761898	0.702806	0.755057	0.532178	0.478785	0.506291
14	1.2651	0.55287	0.610915	0.415945	0.851193	0.545708	0.506742	0.833163
15	0.869895	0.568192	0.913374	0.527488	1.36584	0.398733	0.582592	0.428854
16	1.35813	0.493674	0.653758	0.456948	1.17934	0.459711	0.722732	0.465249
17	0.651123	0.460257	0.60979	0.552106	0.626913	0.48698	0.437687	0.479554
18	0.534308	0.73876	0.786709	0.554612	0.627719	0.480206	0.360544	0.544427
19	1.04884	0.699752	0.686125	1.31906	0.650482	0.578679	0.466288	0.545608
20	0.96873	0.724144	0.600456	0.886747	0.728842	0.523789	0.584745	0.575888
21	1.27653	0.739169	0.794229	0.49837	0.799528	0.68587	0.593698	0.955854
22	1.29861	0.745178	0.548911	0.502751	0.773415	0.549712	0.590711	0.496231
23	0.554584	0.599048	0.543701	0.503935	1.14762	0.515836	0.602974	0.697749
24	1.9893	0.692026	0.669604	0.459158	0.615434	0.600758	0.575951	0.542276
25	1.23318	0.552766	0.625528	0.57175	0.727567	0.495934	0.68213	0.529599
26	0.883675	0.825416	0.602428	0.512222	1.51923	0.614456	0.393268	0.463181
27	0.736138	0.734316	0.468207	0.582224	1.1287	0.61861	0.467063	0.532126
28	0.558239	0.930429	0.612404	0.750285	0.50523	0.493805	0.705637	0.378085
29	1.15565	0.867959	1.03196	0.648733	1.05709	0.416852	0.551751	0.365378
30	1.28463	0.83847	0.622497	0.692651	0.78231	0.621377	0.50097	0.419986
Average	1	0.62167	0.672665	0.640401	1	0.512304	0.535141	0.551463
stdev	0.3426	0.16204	0.14956	0.231296	0.356143	0.0858099	0.136248	0.141495
SEM	0.06255	0.0295844	0.0273058	0.0422286	0.0650226	0.0156667	0.0248754	0.0258332
	A	B	C	D	E	F	G	H
EF 3j	Effect of IVM and/or SBI on cell death
	Exp. No.	DMSO	IVM	SBI	SBI/IVM		One-way ANOVA with Dunnett test
	Repeat#1	1	1.97061	1.27635	3.40152		Dunnett's multiple comparisons test	Mean Diff.	95.00% CI of diff.	Below threshold?	Summary	Adjusted P Value	D-?
	Repeat#2	1	1.43785	1.25951	2.82694		SBI/IVM vs. IVM	1.814	0.9991 to 2.630	Yes	***	0.0005	B	IVM
	Repeat#3	1	0.865624	0.828652	4.07463		SBI/IVM vs. SBI	2.203	1.388 to 3.018	Yes	***	0.0001	C	SBI
	Repeat#4	1	1.82197	1.17708	3.05036
	Average	1	1.52401	1.1354	3.33836
	stdev	0	0.492994	0.209047	0.544848
	SEM	0	0.246497	0.104523	0.272424
		A	B	C	D
EF 3k	Effect of SBI treatment on LC3II
LC3II/GAPDH
	Exp. No.	DMSO	SBI-0206965		Paired t test
	Repeat#1	1	0.796078			A vs B
	Repeat#2	1	0.732777		P value	0.032244
	Repeat#3	1	0.862183		P value summary	*
	Average	1	0.797013		Significantly different (P < 0.05)?	Yes
	stdev	0	0.0647081		One- or two-tailed P value?	Two-tailed
	SEM	0	0.0373592
		A	B
EF 3l	Cell death upon the inhibition of Proteasome/Nuclear import and/or autophagy
	MG2	IVM	DMSO	MG2/IVM	SBI/MG2	SBI/IVM	SBI	SBI/MG2/IVM
0	1	1	1	1	1	1	1	1
3	1.22336	1.49127	1.43832	1.31228	1.1847	1.40312	1.29464	1.50202
6	1.30449	1.83754	1.57676	1.45135	1.3721	1.72867	1.56018	1.88798
9	1.39766	2.38152	1.58732	1.86137	1.53297	1.91624	1.6441	3.18543
12	1.59909	2.62638	1.62017	2.61667	1.70298	2.59672	1.76455	5.83004
15	1.84913	2.97788	1.66555	5.87509	2.30075	3.70588	1.85087	13.3054
18	2.48504	3.22644	1.67917	13.4696	3.42061	7.46034	2.11618	25.1591
21	4.10817	3.58746	1.81218	22.8676	5.1553	13.0007	2.18565	39.6766
24	7.67007	4.44113	1.97003	31.3293	8.92273	20.3042	2.72559	51.7286
EF 3m	Cell death upon the inhibition of Proteasome/Nuclear import and/or autophagy
	MG5	IVM	DMSO	MG5/IVM	SBI/MG5	SBI/IVM	SBI	SBI/MG5/IVM
0	1	1	1	1	1	1	1	1
3	1.20822	1.17946	1.18495	1.18356	1.28398	1.1357	1.08771	1.19895
6	1.60854	1.30449	1.23516	1.6197	1.80117	1.31577	1.306	1.51687
9	1.94915	1.43635	1.32903	2.00116	2.42519	1.71437	1.41744	2.27617
12	2.29191	1.69159	1.40838	3.6049	3.1431	2.67114	1.52448	9.66069
15	3.16689	1.8568	1.3917	14.5539	4.77564	4.04315	1.65234	33.9675
18	4.68679	1.96283	1.36628	30.2282	8.24958	4.67865	1.60798	50.5355
21	9.02677	2.48152	1.41203	42.5839	14.6052	5.94088	1.77083	58.3306
24	16.7773	2.94459	1.61445	48.3799	22.7948	7.33344	2.0693	61.3859
EF 3n	Cell death upon the inhibition of Proteasome/Nuclear import and/or autophagy
	MG5	IPZ	DMSO	MG5/IPZ	SBI/MG5	SBI/IPZ	SBI	SBI/MG5/IPZ
0	1	1	1	1	1	1	1	1
3	1.16633	1.07013	1.06159	1.12716	1.11724	1.13684	1.10508	1.07319
6	1.21007	1.09992	1.16994	1.25708	1.22606	1.16874	1.16114	1.4975
9	1.22877	1.1179	1.18065	2.07293	1.4166	1.25209	1.24759	3.35392
12	1.29964	1.14537	1.28364	5.07008	1.6974	1.62153	1.38698	10.6049
15	1.78139	1.25821	1.27481	11.7519	2.414	2.492	1.65113	23.2066
18	2.79387	1.33904	1.3783	18.6324	3.78312	3.5721	2.13214	35.1055
21	5.3077	1.42469	1.40336	25.3791	6.61886	4.83156	2.87378	44.366
24	9.55614	1.56359	1.43021	30.4135	11.3366	6.15168	3.60514	49.9553
EF 3o	Cell death upon the inhibition of Proteasome/Nuclear import and/or autophagy
	Bz1	IVM	DMSO	Bz1/IVM	SBI/Bz1	SBI/IVM	SBI	SBI/Bz1/IVM
0	1	1	1	1	1	1	1	1
3	1.12109	1.12385	1.14739	1.27044	1.13714	1.19797	1.08201	1.26264
6	1.17943	1.23595	1.16555	1.24743	1.24981	1.43065	1.15152	1.22482
9	1.35263	1.3696	1.15354	1.30266	1.5877	1.87855	1.25185	1.61044
12	1.61019	1.44028	1.13834	2.55267	2.14544	2.38661	1.35167	5.08196
15	2.17726	1.67581	1.09185	7.8802	3.21165	3.49347	1.41287	17.0951
18	3.42259	1.85776	1.1061	16.9123	4.77347	5.28565	1.48569	32.1312
21	6.31104	2.11592	1.10035	25.9914	7.48582	7.74817	1.61313	42.7258
24	11.2155	2.31498	1.12418	31.886	12.1434	10.0215	1.72785	48.3112
