# Supplementary material for: Nuclear proteasomes buffer cytoplasmic proteins during autophagy compromise
Source: Nat Cell Biol. 2024 Aug 29;26(10):1691–9. doi: 10.1038/s41556-024-01488-7 (PMC11469956; doi:10.1038/s41556-024-01488-7)
Supplement: Supplementary file 17 — Statistical source data. [file 41556_2024_1488_MOESM17_ESM.xlsx]

## Sheet: Extended Fig 4 
EF 4b	Effect of proteasome inhibition on α-SynA53T shuttling in ATG9 WT, KO
1) Nucleus : GFP-α-SynA53T/LaminB1								1) Nucleus : GFP-α-SynA53T/LaminB1
(i) Data with controls normalised to 1								(ii) Data with controls normalised to the sum of all data from the given experiment with controls normalised to 1 divided by the number of conditions.
	GFP-αSyn A53T								GFP-αSyn A53T							Two-way ANOVA with Tukey test
Exp. No.	9+AT DMSO	9+AT MG	9+AT Bz	9-AT DMSO	9-AT MG	9-AT Bz		Exp. No.	9+AT DMSO	9+AT MG	9+AT Bz	9-AT DMSO	9-AT MG	9-AT Bz		Tukey's multiple comparisons test	Mean Diff.	95.00% CI of diff.	Below threshold?	Summary	Adjusted P Value
Repeat#1	1	1.39569	1.29757	1	1.63246	1.84133		Repeat#1	0.734659	1.02536	0.95327	0.734659	1.1993	1.35275		MG
Repeat#2	1	1.43371	1.19111	1	1.6098	1.97054		Repeat#2	0.731247	1.0484	0.870993	0.731247	1.17716	1.44096		9+ AT vs. 9- AT	-0.1361	-0.2036 to -0.06865	Yes	***	0.0009
Repeat#3	1	1.28743	1.13645	1	1.41999	1.68905		Repeat#3	0.796503	1.02544	0.905186	0.796503	1.13103	1.34534		Bz
Average	1	1.37228	1.20837	1	1.55408	1.83364		Average	0.754137	1.03306	0.909817	0.754137	1.16916	1.37968		9+ AT vs. 9- AT	-0.4699	-0.5373 to -0.4024	Yes	****	<0.0001
stdev	0	0.0758985	0.0819354	0	0.116678	0.140903
SEM	0	0.04382	0.0473054	0	0.067364	0.0813501
	A	B	C	D	E	F
2) Cytosol : GFP-α-SynA53T/GAPDH								2) Cytosol : GFP-α-SynA53T/GAPDH
(i) Data with controls normalised to 1								(ii) Data with controls normalised to the sum of all data from the given experiment with controls normalised to 1 divided by the number of conditions.
	GFP-αSyn A53T								GFP-αSyn A53T							Two-way ANOVA with Tukey test
Exp. No.	9+AT DMSO	9+AT MG	9+AT Bz	9-AT DMSO	9-AT MG	9-AT Bz		Exp. No.	9+AT DMSO	9+AT MG	9+AT Bz	9-AT DMSO	9-AT MG	9-AT Bz		Tukey's multiple comparisons test	Mean Diff.	95.00% CI of diff.	Below threshold?	Summary	Adjusted P Value
Repeat#1	1	1.24476	1.32896	1	1.05444	0.994762		Repeat#1	0.905946	1.12768	1.20396	0.905946	0.955261	0.901201		MG
Repeat#2	1	1.26286	1.40317	1	1.09946	1.08171		Repeat#2	0.876271	1.1066	1.22956	0.876271	0.963423	0.947875		9+ AT vs. 9- AT	0.1166	0.05081 to 0.1824	Yes	**	0.0023
Repeat#3	1	1.11306	1.19839	1	1.07685	0.963112		Repeat#3	0.944671	1.05148	1.13209	0.944671	1.01727	0.909824		Bz
Average	1	1.20689	1.31017	1	1.07691	1.0132		Average	0.908963	1.09525	1.18854	0.908963	0.978651	0.919634		9+ AT vs. 9- AT	0.2689	0.2031 to 0.3347	Yes	****	<0.0001
stdev	0	0.0817598	0.103673	0	0.0225111	0.0614122
SEM	0	0.0472041	0.0598556	0	0.0129968	0.0354564
	A	B	C	D	E	F
EF 4c	Transport rate (Bleached Nu/unbleached Cy ratio)
1) GFP-empty					Paired t test
		ATG16+	ATG16-			A vs B
	Repeat#1	0.2311	0.2996		P value	0.831491
	Repeat#2	0.545	0.4019		P value summary	ns
	Repeat#3	0.2578	0.2854		Significantly different (P < 0.05)?	No
		A	B		One- or two-tailed P value?	Two-tailed
2) GFP-α-SynA53T					Paired t test
		ATG16+	ATG16-			A vs B
	Repeat#1	0.1979	0.5462		P value	0.044801
	Repeat#2	0.2836	0.4376		P value summary	*
	Repeat#3	0.2375	0.5086		Significantly different (P < 0.05)?	Yes
		A	B		One- or two-tailed P value?	Two-tailed
EF 4d	Recovery (Bleached Nu/unbleached Cy)
1) GFP-empty								2) GFP-α-SynA53T
	Repeat#1	Repeat#2	Repeat#3	Repeat#1	Repeat#2	Repeat#3			Repeat#1	Repeat#2	Repeat#3	Repeat#1	Repeat#2	Repeat#3
Time (sec)	ATG16 WT			ATG16 KO				Time (sec)	ATG16 WT			ATG16 KO
0	66.456	71.3864	60.4741	66.7208	69.8614	70.9766		0	54.2408	59.1095	50.2968	52.4607	52.8358	54.2668
0.9671	69.1581	77.2173	64.7863	68.0445	71.5308	73.5474		0.9671	54.2408	59.1095	50.2968	52.4607	53.8358	55.2668
1.9343	70.9557	78.8331	65.4902	70.1959	73.0981	75.2067		1.9343	57.0999	63.8245	54.2978	57.0691	55.484	55.4907
2.9014	69.3287	79.643	65.7446	70.5966	73.0851	75.8742		2.9014	57.2878	62.0897	53.956	58.0336	56.0696	56.0241
3.8686	68.2063	81.9311	66.7672	71.7858	76.0476	76.8695		3.8686	57.7179	64.9452	55.5046	58.9338	57.0064	57.5929
8.2678	71.5857	81.9846	67.0264	72.2876	75.6076	76.6374		8.2678	58.3727	63.9406	55.5437	59.2624	58.2117	58.7424
9.2349	69.8567	82.9926	67.1624	72.1942	76.0895	77.1651		9.2349	58.5761	64.0629	56.3289	60.21	59.7979	59.3219
10.202	70.836	86.24	69.857	71.6072	76.4492	78.204		10.202	58.4779	63.4128	55.8631	61.3751	60.5014	58.2519
11.1692	70.9403	85.4398	69.2501	73.1361	76.9049	77.8954		11.1692	59.7092	64.3094	57.4651	61.3047	60.7606	59.8697
12.1363	69.718	84.9222	68.5592	74.0421	77.6746	77.8996		12.1363	58.6843	65.6429	56.2453	61.9891	61.5529	60.5958
13.1035	71.2064	86.1919	69.8636	73.5733	78.6821	77.5334		13.1035	59.0498	66.2663	57.1043	63.2635	61.6178	60.0369
14.0706	70.7543	86.1993	69.2282	73.6348	79.0717	78.6599		14.0706	59.1476	64.8161	57.3703	63.0752	62.1478	62.5487
15.0377	71.3315	86.7021	70.2045	75.48	78.0204	79.1688		15.0377	60.1429	66.2041	57.6015	63.8278	62.8331	62.7327
16.0049	71.4664	88.3562	70.0274	73.1752	78.4239	79.0065		16.0049	59.3825	66.4638	57.6567	63.8646	63.2165	63.7053
16.972	71.5421	86.3203	68.5609	74.4415	82.5815	79.0181		16.972	60.0109	64.5546	57.8507	65.0486	63.313	63.9446
17.9392	71.5691	86.7831	69.8011	75.7042	79.7103	79.5291		17.9392	59.5373	67.638	57.7682	65.1056	63.5547	63.7542
18.9063	72.5956	87.8895	69.8553	73.5866	80.8379	79.428		18.9063	59.7979	66.1532	58.4133	65.7973	64.4425	64.8874
19.8735	72.1793	89.0917	70.4218	76.6742	80.6643	79.8163		19.8735	59.9409	66.3362	58.0734	66.0149	64.1943	64.929
20.8406	72.4797	89.4037	70.4372	73.9005	81.1875	80.3057		20.8406	60.7993	66.8223	57.7726	66.6537	64.2782	65.1037
21.8077	73.3489	89.876	71.048	75.6761	82.5954	80.6604		21.8077	60.3711	66.8283	58.4691	66.505	65.7993	66.161
22.7749	73.9354	89.2037	70.1225	76.6671	81.4166	80.6282		22.7749	60.7976	69.9061	58.3802	67.1621	66.69	65.9836
23.742	74.1409	89.9015	71.2221	76.6014	82.4689	80.9853		23.742	61.2665	68.826	59.1665	67.3276	66.2449	66.7262
24.7092	74.4419	91.0165	71.3357	77.247	80.4321	81.2036		24.7092	61.0238	67.9256	59.5549	68.508	66.6865	67.8218
25.6763	73.6397	90.1858	70.8738	76.1827	83.0271	80.8883		25.6763	60.4861	69.2576	59.1988	68.6983	66.6078	67.4255
26.6435	75.1704	90.9114	70.8404	77.4944	83.239	82.5871		26.6435	60.7039	68.5238	58.6554	69.1763	65.9443	68.2436
27.6106	75.2701	92.4489	71.19	76.0688	82.2938	81.9431		27.6106	61.5844	68.6422	59.0189	69.2923	65.706	68.14
28.5777	75.5793	92.6642	71.7296	76.5417	83.2914	81.2154		28.5777	61.3567	70.0393	59.3567	70.5458	66.7641	69.3965
29.5449	74.9959	92.2373	71.7531	76.4465	83.3678	82.4528		29.5449	62.0865	69.8274	60.1415	70.2037	66.0735	68.9248
30.512	74.5422	94.9013	73.3071	77.6795	83.9106	82.2881		30.512	62.0099	70.6277	59.0245	70.4672	67.0656	68.9701
31.4792	74.8792	92.8761	72.2204	78.9188	83.2826	82.6815		31.4792	61.8383	67.356	60.3011	71.5387	66.7709	69.4236
32.4463	76.1407	93.8523	72.6208	78.6933	83.9377	82.1294		32.4463	62.1591	68.6313	59.8792	70.5071	68.1675	68.1708
33.4135	74.7853	94.214	72.1638	78.4809	85.1861	83.5873		33.4135	62.039	70.2259	60.0041	72.0746	66.3426	69.1622
34.3806	77.1426	94.5184	71.904	79.5954	86.2682	83.436		34.3806	62.7809	68.236	60.0121	72.2822	66.992	70.2109
35.3477	76.4295	94.9164	72.8456	78.0947	86.3315	83.1627		35.3477	62.8589	69.5722	61.3976	72.0688	67.3247	69.5374
36.3149	77.1787	94.1265	72.1603	80.0768	84.5063	83.2833		36.3149	63.3617	68.7798	60.6133	72.5683	67.1664	68.9142
37.282	78.8746	95.2802	72.6973	79.4157	86.8666	84.1709		37.282	63.4311	69.3053	60.6845	72.719	67.4042	69.137
38.2492	76.5686	97.431	74.3474	77.6222	85.2257	83.1647		38.2492	63.373	70.3064	60.5483	72.8752	68.2436	69.8791
39.2163	78.5553	96.9541	73.4893	79.6045	86.7922	85.0086		39.2163	63.9659	70.2617	60.7739	74.4052	67.4895	71.0643
40.1834	77.48	96.8943	73.9513	79.2956	88.4333	84.4249		40.1834	63.6627	70.3962	60.6266	73.7768	68.0269	70.6263
41.1506	78.0609	95.8203	72.9863	80.2867	88.6846	84.0471		41.1506	63.9564	69.0211	60.8168	74.2168	67.82	70.3274
42.1177	78.4579	96.2121	72.5906	81.0245	86.893	84.6277		42.1177	64.2568	69.1558	61.9073	74.7254	68.9785	70.3267
43.0849	77.8131	98.6137	74.5822	81.0112	88.4806	84.4678		43.0849	64.9274	69.7554	62.4822	74.7019	66.5192	69.7634
44.052	78.1645	98.1372	73.2662	80.3097	86.4419	85.775		44.052	64.9604	70.1552	62.1672	75.0089	68.8484	69.9516
45.0192	79.1564	97.2999	73.836	79.1612	88.5323	85.6733		45.0192	64.796	70.8366	62.4563	75.9539	68.3202	69.3552
45.9863	78.57	99.9863	74.7687	80.3139	87.555	85.8749		45.9863	65.3404	71.2388	62.6442	75.2811	68.4219	69.5627
46.9534	77.7446	98.7216	74.1976	80.0153	88.9068	84.8394		46.9534	65.6045	72.1705	63.4006	77.0086	70.0779	70.9186
47.9206	79.5093	97.7261	73.4871	80.4657	89.995	85.3119		47.9206	65.2342	71.8922	62.6976	76.7881	68.6649	71.0593
48.8877	78.4886	99.9129	74.7202	79.3916	90.0479	84.4942		48.8877	65.4004	71.3414	62.5889	76.7341	67.7801	70.7775
49.8549	78.9951	100.883	76.0564	80.7763	90.7044	85.2922		49.8549	65.4243	71.5324	63.1113	76.4732	69.9193	70.2336
50.822	80.7791	101.181	74.3986	82.2226	91.4182	85.7032		50.822	65.5112	72.1859	62.3436	76.9572	68.4701	72.1262
51.7892	78.8158	100.746	75.3336	80.7847	90.5937	87.082		51.7892	64.9917	71.615	61.899	76.3514	69.4373	72.8306
52.7563	80.412	99.6585	74.1782	81.0339	90.5412	86.2462		52.7563	65.6764	74.8292	62.7052	77.607	68.4202	72.6017
53.7234	80.1222	100.154	74.4912	82.3026	90.0622	86.3448		53.7234	65.4266	72.7609	63.1132	76.3322	70.1404	71.8685
54.6906	80.9864	100.487	74.2887	80.4524	90.9581	86.1337		54.6906	66.1287	71.7297	63.4586	78.1766	70.0557	73.1291
55.6577	79.7087	99.0269	73.1301	81.9205	90.0958	86.4926		55.6577	65.0908	72.9211	61.8262	78.8523	70.2917	73.5935
56.6249	80.5752	101.097	75.2981	82.7252	92.5133	86.2116		56.6249	66.5462	70.52	64.2994	78.4727	70.4208	72.826
57.592	80.6937	102.368	75.7157	82.5101	91.7412	86.7151		57.592	66.2069	72.8639	63.7057	78.8412	70.2429	72.9046
58.5592	81.0483	102.537	75.5615	83.0692	92.068	87.3239		58.5592	65.8783	74.4336	63.2658	78.3349	70.69	72.6351
59.5263	81.3072	100.732	74.3079	82.4782	91.2393	86.2587		59.5263	66.0428	72.6879	63.6735	79.03	70.8736	73.0737
60.4934	80.1697	102.993	75.1542	83.6941	93.8877	86.6839		60.4934	66.0636	72.129	63.3371	79.0705	70.7188	73.4366
61.4606	81.6308	102.144	75.2798	84.8415	91.5053	86.6552		61.4606	67.0965	72.3293	65.3453	78.75	71.4831	72.5957
62.4277	80.9639	102.516	75.7484	83.4369	90.9804	88.4415		62.4277	67.0429	72.9314	64.3248	78.9927	71.5643	72.355
63.3949	79.6398	103.459	75.8618	82.5795	93.0169	86.8121		63.3949	66.8532	72.5144	64.0695	79.8774	73.1907	73.4509
64.362	81.5835	104.866	76.5282	83.7476	93.7583	88.0768		64.362	66.698	72.1373	63.6089	80.0852	71.9142	73.3587
65.3292	80.1836	102.968	75.3741	86.1586	93.656	87.1562		65.3292	66.6472	71.3735	63.7188	79.9969	72.817	72.2161
66.2963	80.6518	105.115	76.748	84.7121	96.1572	87.1353		66.2963	67.3522	71.5106	65.7187	79.3859	71.9664	72.9011
67.2634	80.7011	104.91	76.3376	84.307	93.9561	87.3069		67.2634	67.546	72.3857	65.0273	81.1772	72.0748	73.0983
68.2306	80.5912	104.346	75.9314	82.8766	93.9005	87.104		68.2306	67.6577	73.52	65.1958	81.0603	72.6447	73.5036
69.1977	81.1607	106.144	77.1153	83.1407	92.2838	87.8456		69.1977	66.9669	73.8899	65.7659	80.5759	72.0302	73.4371
70.1649	83.1562	105.026	76.3837	83.7282	93.7617	88.2743		70.1649	68.2542	73.5891	66.1192	81.3868	72.7655	75.0281
71.132	82.2106	106.42	77.2928	84.3427	92.8267	88.1797		71.132	67.4707	72.9789	65.2728	79.6844	72.472	73.362
72.0991	82.7032	104.84	75.8047	84.0027	94.868	87.9163		72.0991	67.7556	72.5607	65.4753	80.2007	73.3179	72.8664
73.0663	83.6726	106.227	77.2868	82.8113	93.9911	89.9199		73.0663	67.8588	73.2641	65.3664	82.0447	73.2318	74.1242
74.0334	84.4976	107.41	78.0578	84.7434	91.9524	87.7579		74.0334	67.7971	71.0833	66.1942	80.5537	72.9692	73.643
75.0006	82.6298	106.041	76.7872	86.2402	93.4804	88.7503		75.0006	68.55	73.5905	65.8167	81.4163	73.386	73.8823
75.9677	82.1249	106.987	77.7569	85.6582	94.4663	87.4828		75.9677	68.358	73.0078	66.2844	81.8419	73.9395	73.987
76.9349	82.7223	106.843	77.3547	84.895	97.8914	88.229		76.9349	68.9052	70.8393	66.334	82.1395	74.2838	73.8587
77.902	84.1635	108.754	78.5449	84.2099	94.2765	87.9515		77.902	68.2682	72.5452	65.8982	81.7357	73.8663	73.3458
78.8691	82.1614	107.418	78.2844	86.673	94.643	88.7173		78.8691	68.1302	73.1963	65.641	82.8075	72.4682	74.8788
79.8363	84.677	107.264	77.8866	85.9039	97.6501	89.3405		79.8363	69.0104	73.3974	65.9965	82.2976	74.3131	73.8144
80.8034	83.3815	107.552	77.8801	88.3073	95.9148	89.3871		80.8034	69.6871	73.0054	66.5318	81.3794	73.4968	74.2271
81.7706	81.9727	109.299	78.3681	85.3646	97.3446	88.6788		81.7706	68.8187	74.8777	67.1464	82.7663	73.929	75.2014
82.7377	85.9212	110.486	79.9596	84.3388	95.9081	88.0764		82.7377	69.8115	72.7872	66.4715	82.7868	74.1124	73.976
83.7049	84.995	109.537	78.8217	84.7096	95.6971	88.7917		83.7049	69.554	73.4635	68.0955	81.7269	75.3488	74.0217
84.672	83.3173	112.425	81.0119	83.272	95.1506	89.6753		84.672	70.0137	73.4865	67.5404	82.3709	74.8827	73.985
85.6391	82.7361	111.063	79.8353	85.6653	96.128	89.9831		85.6391	70.1366	73.0712	66.9669	81.9707	74.5266	74.5333
86.6063	82.8407	110.447	79.117	84.9983	95.7762	90.9905		86.6063	69.97	73.5052	66.9128	82.3287	75.5697	74.1329
87.5734	84.0624	109	78.5366	87.1782	99.0114	89.2113		87.5734	70.6142	73.2564	68.268	82.5457	75.5533	77.1715
88.5406	84.0883	110.661	79.6517	86.2922	96.1763	89.3777		88.5406	70.7404	74.3018	69.173	82.397	75.219	75.6045
89.5077	83.431	111.096	79.7375	84.5658	96.8037	90.1681		89.5077	70.976	72.745	67.9164	81.5719	75.941	75.1331
90.4749	84.096	108.957	78.2197	86.1502	98.6354	89.5391		90.4749	70.1391	73.6307	68.0675	81.7134	75.7073	75.5939
91.442	83.7544	112.809	80.6658	86.646	95.6937	89.1213		91.442	72.0409	73.8507	68.7428	83.1823	76.959	76.5005
92.4091	84.2626	111.414	80.2364	84.0109	98.0854	88.7178		92.4091	70.482	75.2915	67.8045	81.8291	76.0506	75.6455
93.3763	84.5119	112.725	80.939	86.4484	98.7197	90.0176		93.3763	70.745	72.4255	67.8805	83.3884	76.905	77.2796
94.3434	85.9474	112.263	79.8368	87.4963	97.236	89.2335		94.3434	71.3047	74.1441	68.6396	81.7251	76.3092	75.7203
95.3106	85.2801	113.258	80.9409	88.9524	97.6634	89.5206		95.3106	71.0106	74.7827	68.7886	81.7855	76.9241	75.4943
96.2777	86.4411	112.519	80.2742	89.132	97.8354	90.3393		96.2777	72.3653	73.576	70.3632	82.4063	76.749	75.267
97.2449	84.8429	112.398	80.0822	87.3441	97.5778	89.6178		97.2449	70.7189	73.8805	68.3139	82.5991	77.8457	75.3016
98.212	86.0719	114.537	81.2345	89.3897	98.5456	90.2117		98.212	71.8025	73.01	68.806	82.7893	78.2427	75.7905
99.1791	85.9337	112.878	79.8169	88.345	97.8683	90.3197		99.1791	71.0735	74.3191	69.0774	83.2385	78.8484	76.4251
100.146	85.2455	114.661	81.5236	88.6628	98.0348	89.6285		100.146	72.3665	73.7677	70.1384	83.1979	78.1846	76.2212
101.113	86.4222	114.814	81.0473	88.895	94.982	89.8061		101.113	73.0931	73.6542	70.7618	84.5131	78.067	78.2567
102.081	86.2154	112.085	79.4364	88.1386	97.2515	91.2809		102.081	72.0517	73.8332	69.7456	84.0464	77.4796	76.8169
103.048	86.0727	113.815	81.2868	88.0235	99.2166	91.7292		103.048	71.9851	74.5153	69.8286	84.1544	78.2871	76.5485
104.015	85.0853	113.671	80.4395	89.6248	98.0916	90.3246		104.015	72.8247	73.7797	70.794	83.9392	79.9384	76.7132
104.982	85.0385	113.144	80.5052	89.7535	97.56	90.9742		104.982	73.2717	74.8079	71.7591	82.9104	79.2342	76.5502
105.949	84.9333	112.938	80.1819	87.142	98.0489	90.6681		105.949	73.0016	72.8587	71.119	83.9771	80.4886	77.2113
106.916	85.7711	115.615	81.9113	91.0411	101.124	90.1791		106.916	71.9687	74.2492	70.6835	84.3483	79.8717	75.9619
107.883	85.3636	114.352	81.1581	88.4313	96.496	90.6262		107.883	73.3401	73.6498	72.0561	83.8411	79.8204	76.6016
108.851	86.779	115.316	82.2908	90.0455	99.2195	91.3005		108.851	72.8962	74.0497	71.1808	84.0681	78.816	75.9467
109.818	85.236	114.987	81.9091	89.7229	99.0217	91.0037		109.818	73.1862	71.866	71.5637	83.3578	79.497	76.106
110.785	86.0894	116.401	81.9828	91.3674	97.561	91.435		110.785	73.6475	71.8038	73.0052	83.77	80.7595	78.3666
111.752	86.2445	117.479	83.5937	89.7857	100.039	90.543		111.752	72.9021	73.4342	71.6431	85.0355	78.4425	78.7266
112.719	86.2251	116.694	83.9482	87.2887	97.6814	91.4617		112.719	72.5786	72.64	71.3179	84.6335	78.8808	77.1356
113.686	86.9091	114.094	81.0274	90.4935	98.7199	92.0949		113.686	73.3589	72.4902	72.0734	84.4281	80.5315	77.5572
114.653	86.6477	115.645	82.4773	91.0286	101.442	91.1497		114.653	74	73.1855	72.966	83.5994	79.5674	76.25
115.621	85.6112	116.849	83.5413	89.9474	99.3322	90.976		115.621	73.4707	73.2149	71.8124	83.3368	80.4495	76.7565
116.588	86.2373	114.51	81.4769	92.8824	100.643	92.2478		116.588	72.7992	74.3532	72.0849	83.6504	81.6212	76.2801
117.555	87.1518	116.516	82.6345	88.2663	100.466	91.3109		117.555	72.5182	74.0114	72.5987	85.6348	82.5101	77.6543
118.522	85.8155	117.171	82.8992	91.2309	99.2889	91.5563		118.522	74.0003	75.9509	73.9301	84.983	81.6601	77.5069
119.489	87.589	114.663	81.6987	90.1774	99.5678	91.75		119.489	73.7784	74.1252	72.1273	85.0373	82.4341	77.4489
120.456	86.2434	117.01	82.8931	90.4611	100.561	92.0485		120.456	73.8002	72.6559	73.0243	84.6894	82.6298	77.4072
121.423	86.2804	120.922	85.8873	90.4819	100.743	90.5957		121.423	73.6211	74.95	73.0603	83.6558	83.6633	75.4881
122.391	87.6255	118.5	84.0244	92.0442	100.492	92.1372		122.391	72.8977	74.4746	73.5278	84.1178	83.6307	76.8691
123.358	86.0702	119.9	85.4556	91.8725	100.55	92.0545		123.358	72.9791	73.3992	73.0408	82.6224	82.9933	76.6315
124.325	88.3851	116.758	83.3675	90.5081	100.923	92.2978		124.325	73.2157	73.0655	73.5449	83.8581	82.8317	77.6499
125.292	89.6041	119.434	84.3043	93.6938	100.363	91.7076		125.292	73.4221	74.1904	74.4427	84.7672	84.0644	77.3754
126.259	87.8983	119.949	84.4513	91.6371	99.5188	90.867		126.259	73.0588	73.4868	74.2544	83.8791	84.3323	77.8704
127.226	89.1762	117.645	83.0169	89.3831	102.89	92.153		127.226	73.8214	73.5544	74.7106	83.6876	84.1141	77.6247
128.193	87.5945	118.945	84.1401	92.6666	98.2975	91.3337		128.193	73.7762	73.4044	74.8684	84.5223	85.2681	77.2276
129.161	89.5377	118.995	84.1285	93.1245	102.555	91.1524		129.161	73.9909	73.6934	74.9727	84.0373	85.8674	75.8334
130.128	87.6875	117.494	82.802	93.3622	99.6817	91.7495		130.128	73.6073	72.3528	74.3054	84.3755	84.982	77.694
131.095	90.0044	118.518	83.3406	89.0545	102.811	92.3346		131.095	74.5062	73.9066	75.5504	84.1224	85.2324	77.5796
132.062	87.7572	119.313	84.5059	91.5715	99.6196	91.9239		132.062	74.2147	75.2397	75.0815	83.7468	86.2212	78.033
133.029	89.2064	121.366	85.8288	90.7094	101.227	92.8161		133.029	74.5038	73.2134	75.9037	84.3296	85.91	77.9631
133.996	88.286	121.519	85.7326	89.9318	103.718	91.0577		133.996	75.2583	73.9509	77.3461	83.9114	85.7201	77.4318
134.963	90.0413	121.528	85.9208	93.3487	103.142	92.423		134.963	75.0584	73.3381	76.6675	84.3898	84.2839	76.8395
135.93	90.2189	118.244	84.356	91.0863	103.16	91.9185		135.93	76.4767	72.8751	77.9664	85.0536	86.0369	78.1109
136.898	89.2637	119.021	84.5233	91.7767	102.417	92.7044		136.898	74.7713	75.1119	76.1622	85.8419	86.4379	76.8225
137.865	89.438	117.905	83.9011	93.9362	102.741	91.8009		137.865	76.0512	74.5263	77.0822	84.4708	86.0383	77.7861
138.832	90.7426	120.849	85.0878	92.774	102.389	92.8218		138.832	75.0885	74.6941	77.4062	84.7076	87.0575	76.9233
139.799	89.9425	122.132	85.6418	91.6685	100.919	92.8064		139.799	75.8042	73.5146	77.4403	84.6445	85.9228	77.0588
140.766	90.565	120.382	84.6707	90.9269	101.1	92.8284		140.766	75.3176	73.4217	77.6777	85.5073	87.7619	77.9405
141.733	89.022	120.783	84.7666	92.3023	102.534	93.1389		141.733	75.321	73.443	77.2945	84.8247	87.8226	77.4721
142.701	90.1235	122.279	85.0998	91.2335	102.719	93.0308		142.701	75.3676	72.9231	77.9002	85.1963	86.8511	78.668
143.668	90.8352	122.489	85.9023	93.178	102.617	91.8871		143.668	75.6474	73.1893	77.4178	86.4098	86.9925	78.9812
144.635	89.2892	118.464	83.0707	91.0448	102.924	92.6409		144.635	76.3356	73.4692	79.5633	85.9819	88.939	79.0372
145.602	89.1594	122.848	86.6414	93.2425	101.182	92.9426		145.602	76.0521	74.2146	78.4129	85.0902	89.3054	78.304
146.569	89.0198	120.53	84.9002	94.5701	104.552	93.2694		146.569	75.6586	72.7059	78.4684	85.1533	86.5198	78.0099
147.536	91.8759	122.355	85.2838	92.4647	102.945	91.811		147.536	75.8991	74.4978	77.7593	85.6373	88.0066	78.4136
148.503	88.3642	122.249	86.0995	93.5454	102.665	92.948		148.503	76.3556	74.186	79.5112	85.9464	88.3093	79.098
149.47	88.5869	122.253	85.6707	92.7083	102.916	92.2096		149.47	77.2063	73.3546	79.9143	85.5406	88.647	78.9789
150.438	90.0251	123.509	87.2526	90.7837	104.246	93.324		150.438	77.2076	72.4173	79.7106	86.4222	89.1054	78.8376
151.405	89.5522	122.125	86.0418	95.9785	103.874	92.6291		151.405	77.1223	74.7258	79.3936	86.2291	87.3869	79.8167
152.372	89.2734	120.9	84.6774	91.9277	102.617	93.7218		152.372	75.8782	72.3245	78.3143	86.4606	88.2534	79.6908
153.339	89.13	121.687	86.1971	94.2189	102.122	92.8476		153.339	77.069	74.3837	79.3458	85.9	89.9696	79.5511
154.306	88.0627	121.383	86.1586	92.2469	103.135	93.8265		154.306	77.3762	74.3777	79.4113	85.5363	87.7185	79.414
155.273	89.8165	121.933	86.0415	94.1617	101.006	92.8899		155.273	77.3311	74.0384	80.6691	86.4069	88.8523	79.654
156.24	89.8848	123.519	86.3365	92.4018	103.826	93.65		156.24	77.3981	74.1863	80.0829	86.6401	88.6095	80.4502
157.208	89.4507	122.278	85.9972	92.5114	103.24	93.1335		157.208	76.6679	72.7938	79.1523	86.2008	88.2469	79.5665
158.175	89.1564	125.042	87.5335	92.3906	104.235	92.1194		158.175	76.735	73.6723	79.0773	86.7581	88.2884	79.6711
159.142	88.3445	122.292	86.3654	91.7761	105.185	93.0386		159.142	77.1127	73.6301	79.7319	86.6725	88.376	80.5563
160.109	88.2854	122.953	86.5586	92.7573	101.983	93.5974		160.109	76.5923	74.2806	78.5695	86.7003	89.3229	79.9704
161.076	89.3386	120.858	84.4436	93.093	106.507	93.001		161.076	77.3985	73.6736	81.0845	85.5871	89.4608	78.8036
162.043	89.8193	122.354	85.7655	92.2993	105.93	92.0504		162.043	77.3857	71.6829	80.1995	86.1891	88.3555	79.5481
163.011	89.3085	125.526	88.4647	94.0673	104.973	94.1418		163.011	77.2035	74.9226	79.9506	86.2823	87.3205	81.2654
163.978	90.67	125.118	87.8017	92.6352	103.194	94.1709		163.978	77.3459	75.2755	80.4212	87.4276	87.622	80.204
164.945	90.2084	124.485	87.3326	94.3614	101.687	92.9372		164.945	77.7554	74.349	80.313	86.5814	88.0107	80.174
165.912	90.6108	126.126	88.2708	92.9238	104.105	93.7896		165.912	77.1964	74.679	79.4119	85.6614	87.3507	80.3393
166.879	90.2706	127.397	89.6329	93.6854	104.194	93.8921		166.879	77.8259	75.4926	81.1376	85.9902	89.8824	79.5412
167.846	88.8079	125.025	88.1391	92.5192	106.825	94.2522		167.846	77.3083	73.7614	79.6416	85.7818	88.2927	79.1041
168.813	90.6644	124.584	86.6081	94.6954	103.457	93.8118		168.813	78.9065	74.4621	81.5319	87.754	89.3913	80.6598
169.78	91.4845	125.216	88.5538	94.6378	103.265	94.4607		169.78	79.1762	73.7402	82.7615	86.7249	88.9932	80.098
170.748	91.0427	124.122	86.6226	93.5456	103.843	93.5926		170.748	79.111	74.1833	82.4945	86.6226	88.6817	79.2623
171.715	91.2942	126.745	88.2951	94.3644	108.058	93.0643		171.715	78.4259	74.3517	82.1089	86.3605	90.6676	78.8647
172.682	90.7333	127.854	89.6937	95.0321	102.241	93.1897		172.682	78.1096	74.9054	81.5323	87.2106	88.7021	80.4589
173.649	90.2442	127.51	88.5721	94.8819	103.838	92.8825		173.649	78.3505	76.7297	81.6932	85.9964	89.2919	78.8974
174.616	90.53	125.955	88.1849	95.3302	102.596	94.8256		174.616	77.4208	74.4445	81.582	86.2793	88.4643	79.25
175.583	91.0304	125.617	87.4911	93.0331	104.653	92.5839		175.583	78.0992	75.5362	81.5233	85.6942	89.5433	79.809
176.55	90.8525	127.816	89.1327	92.8421	104.379	93.6666		176.55	78.8245	74.3428	81.9849	86.5128	89.405	79.8627
177.518	91.0561	126.71	88.7938	91.8534	105.758	94.4294		177.518	78.1769	74.804	82.6001	86.2187	88.0928	79.5321
178.485	90.6174	126.773	88.6415	95.6731	104.225	95.0124		178.485	77.8694	74.0916	81.5846	87.6345	89.1756	80.9998
179.452	90.1823	125.844	88.1033	94.5013	103.588	93.5279		179.452	79.4422	75.1073	82.9231	86.9946	88.6595	80.1702
180.419	91.3948	125.577	89.0166	94.5448	105.178	94.1211		180.419	78.7558	74.9053	82.0274	86.4507	89.1638	80.3697
181.386	91.1576	129.444	91.0112	94.9319	104.066	94.2315		181.386	78.4149	74.9252	82.2718	86.8743	88.0845	80.6526
182.353	90.5009	127.093	89.2052	94.1851	105.816	93.18		182.353	79.0405	74.9985	83.5084	86.5859	86.9888	80.8616
183.321	90.0189	126.537	89.5463	96.5098	108.073	95.4525		183.321	79.1181	73.7738	82.1435	86.2596	88.0208	79.9579
184.288	89.0593	128.593	88.9874	94.7416	104.788	94.082		184.288	79.326	73.423	83.0878	86.8749	87.1303	80.2315
185.255	90.5496	128.866	90.1642	94.0819	103.965	92.9959		185.255	79.2657	74.2785	83.4733	87.4538	86.2367	80.7083
186.222	89.6186	130.585	91.9088	94.7992	102.74	93.6823		186.222	79.0245	73.3738	82.5241	88.0344	87.3531	80.8008
187.189	90.9636	126.371	88.7926	93.0038	104.905	94.3691		187.189	79.7497	73.7912	83.1544	88.1406	87.3939	81.2726
188.156	91.6268	127.17	89.5957	92.9929	105.432	93.474		188.156	79.1528	74.6449	82.6395	87.3413	86.486	80.4627
189.123	90.3545	126.2	88.4918	94.9732	108.21	95.1269		189.123	79.269	74.8593	83.5287	87.3571	87.2076	80.4895
190.09	90.4244	127.226	89.1318	95.7039	104.998	94.168		190.09	79.1904	74.5909	82.5873	86.7911	87.369	80.4048
191.058	89.6243	126.457	88.6871	96.5094	106.696	94.7131		191.058	79.9197	74.7521	83.6549	87.7033	85.1377	80.7161
								192.025	80.6699	74.6317	85.1065	87.7689	86.7849	79.9677
								192.992	79.9758	73.7433	83.0562	87.9174	86.4661	80.3196
								193.959	80.2545	74.8229	83.9032	86.7124	87.682	79.699
								194.926	80.4846	75.4799	84.2213	88.0475	85.778	80.8082
								195.893	79.6568	75.6037	82.3396	87.683	86.2357	80.3962
								196.861	80.6073	74.1566	84.9391	88.277	86.4146	80.5763
								197.828	80.04	73.7356	83.1584	87.2658	86.4592	81.5624
								198.795	80.4812	75.0826	83.3403	89.8537	86.4458	81.8043
								199.762	80.1196	74.4665	83.4127	87.4389	87.5974	80.7203
								200.729	80.4161	74.6773	83.1176	86.8957	88.6612	80.587
								201.696	80.0255	74.9295	82.7523	88.5136	89.2541	81.3896
								202.663	80.8091	76.5894	84.3697	87.8412	86.4802	81.3762
								203.631	81.0232	75.4419	83.6937	88.9965	86.6799	81.7027
								204.598	80.4073	75.9387	83.0915	87.877	86.6441	80.4645
								205.565	80.2556	76.4413	83.8423	88.0512	86.5152	80.4779
								206.532	81.0655	74.1706	83.5961	88.1874	85.5518	81.5633
								207.499	80.8595	77.4929	83.8209	89.7112	87.5194	82.3098
								208.466	80.831	75.635	84.2321	88.9111	87.4596	80.3351
								209.433	80.0733	76.1566	83.4237	87.9189	87.5009	81.2967
								210.4	80.1877	76.2887	84.0053	87.7901	87.5325	82.3304
								211.368	80.0068	77.5036	82.6372	87.8988	87.1948	82.2867
								212.335	80.3758	75.666	84.0316	89.322	88.6556	82.8373
								213.302	80.9072	74.8875	83.5603	88.1026	88.4342	82.0171
								214.269	80.8203	78.2578	83.6172	88.5915	88.4318	82.8736
								215.236	79.6338	75.6209	82.0158	88.415	89.3305	81.0088
								216.203	80.0343	75.9901	83.3679	88.5148	89.0395	81.1923
								217.171	80.4777	75.5127	82.561	89.1215	89.2827	83.476
								218.138	80.4002	76.7017	82.0098	88.4623	89.1832	81.5909
								219.105	80.5692	75.7251	83.4777	88.4933	89.9775	82.9404
								220.072	81.3207	75.5588	83.8803	88.9863	89.7613	82.2885
								221.039	79.8687	77.481	81.8761	88.7401	89.4728	81.5905
								222.006	80.5512	75.0638	83.3047	88.7207	90.8097	82.0832
								222.973	80.4488	76.2478	82.7173	88.6059	89.741	81.9038
								223.94	80.9718	77.0842	84.0072	89.0564	89.5678	82.9101
								224.908	80.3727	74.9275	83.3312	88.7957	89.576	83.3897
								225.875	81.4428	75.4626	84.5402	90.1653	90.7412	84.3447
								226.842	79.2285	77.1396	82.5072	89.3435	89.0752	83.1109
								227.809	80.951	77.719	84.0195	89.3109	89.5962	83.199
								228.776	80.4193	76.7963	82.1016	88.94	89.5861	82.572
								229.743	80.4694	77.4294	83.0583	88.819	87.4149	82.1895
								230.71	80.9497	78.3373	81.937	87.8397	88.6018	82.2881
								231.678	81.3362	77.9338	83.6921	89.6972	86.9784	83.0874
								232.645	80.6486	75.9535	83.0622	90.3087	89.0029	83.7591
								233.612	79.7643	76.7178	81.9414	89.511	89.5702	82.1299
								234.579	80.4629	75.4191	83.5175	90.4746	89.4755	82.4051
								235.546	79.5747	75.3785	82.4748	89.883	89.3339	82.6133
								236.513	80.2516	75.5386	81.5248	89.1218	88.288	82.9241
								237.481	81.5979	76.3239	84.109	90.8481	88.6682	83.2256
								238.448	80.661	76.7909	82.5903	90.1	88.2565	83.1925
								239.415	80.106	75.4603	81.7401	89.7812	89.2429	84.0517
								240.382	80.2162	76.4293	83.4591	90.7208	89.3954	83.4106
								241.349	80.3489	76.516	82.7027	89.6493	88.5946	83.9415
								242.316	80.8991	76.76	83.033	88.9889	89.3416	83.8562
								243.283	81.1993	77.2159	82.8236	91.3421	86.7939	85.2505
								244.25	80.3239	76.5676	82.7803	90.3795	88.9154	84.6872
								245.218	80.9384	76.9769	82.6516	90.2152	89.0242	83.5275
								246.185	81.2852	76.7104	84.583	89.979	88.2767	82.9089
								247.152	80.5321	76.9133	83.2976	89.7554	87.9168	82.4581
								248.119	80.65	77.7081	82.7302	90.4789	88.3774	84.1239
								249.086	80.8775	75.7807	82.0239	90.1051	86.1957	83.6354
								250.053	80.2027	76.2176	82.2461	91.332	87.2572	83.7991
								251.02	81.2765	75.8379	83.7868	89.5427	86.6656	82.8896
								251.988	80.7414	75.1706	82.2516	90.3979	87.6278	84.1473
								252.955	79.9547	77.2929	82.7338	91.4532	87.7872	84.1944
								253.922	81.4947	78.3501	83.2035	91.0201	87.8417	83.3812
								254.889	81.3876	75.9735	83.8957	90.0561	87.4708	82.7298
								255.856	81.1922	77.3157	82.732	91.2687	88.6642	83.1169
								256.823	80.4003	75.7038	82.3428	91.4712	86.808	83.8461
								257.791	81.1613	75.9796	83.5237	89.7275	87.5137	83.0313
								258.758	81.1363	76.1156	83.2108	90.275	88.3874	83.125
								259.725	80.8668	76.9119	82.6434	91.8617	87.4202	83.0886
								260.692	79.6826	76.7524	81.7158	90.7852	87.705	82.7485
								261.659	80.6808	78.9246	82.0306	90.8672	87.4122	84.571
								262.626	80.5702	77.1932	82.2942	90.5421	87.3997	83.7053
								263.593	80.8472	77.3342	83.748	90.2071	86.9357	83.9744
								264.56	80.3	76.4333	81.2294	90.439	86.4111	83.5763
								265.528	81.1615	76.2768	82.7117	90.4819	87.3566	83.8032
								266.495	80.281	76.6382	82.034	90.6293	88.6743	83.6709
								267.462	79.65	78.3059	81.7825	91.8889	87.2619	85.4695
								268.429	81.3531	76.6398	85.1386	91.3345	86.9763	84.6913
								269.396	79.8742	77.8545	82.5146	90.7361	87.9415	83.0936
								270.363	81.2837	77.5095	84.102	91.9775	87.2678	84.2702
								271.33	80.9669	76.7797	82.4741	91.5922	87.9576	84.4743
								272.298	80.3356	76.8327	82.819	91.2351	87.1175	83.6561
								273.265	79.9038	77.9715	81.9762	90.5995	87.2331	82.5292
								274.232	81.5511	76.6794	83.2346	91.1281	87.4763	83.7805
								275.199	80.0239	77.1007	81.8917	91.3406	87.9005	83.2325
								276.166	80.0419	78.5413	82.1067	90.9439	88.681	83.1046
								277.133	80.756	76.3472	82.1868	91.378	88.6161	83.1212
								278.101	79.6267	76.5696	82.9953	90.7162	88.7586	82.6875
								279.068	81.1085	77.2484	82.7502	90.4149	89.5496	83.1436
								280.035	80.4777	78.6611	82.6277	91.9115	87.4674	83.8126
								281.002	80.9436	78.6584	81.934	91.1835	89.0643	83.6036
								281.969	79.5168	77.6191	82.2772	92.4415	89.5373	84.9894
								282.936	79.3206	78.582	81.6081	92.8629	88.9444	84.3587
								283.903	81.1377	77.8577	82.5582	92.5598	87.9653	84.2216
								284.87	79.7525	78.133	81.1149	91.7715	88.203	84.6084
								285.838	79.9234	78.345	81.666	92.6791	89.5818	83.705
								286.805	80.4221	79.0665	82.3243	91.1636	88.5615	83.1595
								287.772	80.6095	79.926	83.7109	92.0751	87.949	85.0205
EF 4i	α-SynA53T translocation upon either Nup98 or Nup133 KD
Nucleus/Cytosol								Nucleus/Cytosol
(i) Data with controls normalised to 1								(ii) Data with controls normalised to the sum of all data from the given experiment with controls normalised to 1 divided by the number of conditions.
Exp. No.	16+ Sc	16+ siNup98	16+ siNup133	16- Sc	16- siNup98	16- siNup133		Exp. No.	16+ Sc	16+ siNup98	16+ siNup133	16- Sc	16- siNup98	16- siNup133		Two-way ANOVA with Tukey test
Repeat#1	1	0.811977	0.880723	1	0.37783	0.425615		Repeat#1	1.33448	1.08356	1.1753	1.33448	0.504206	0.567973		Tukey's multiple comparisons test	Mean Diff.	95.00% CI of diff.	Below threshold?	Summary	Adjusted P Value
Repeat#2	1	0.86585	0.889984	1	0.606823	0.231846		Repeat#2	1.30591	1.13072	1.16224	1.30591	0.792455	0.30277		16+
Repeat#3	1	0.890056	0.962842	1	0.736652	0.337649		Repeat#3	1.21773	1.08385	1.17248	1.21773	0.897043	0.411165		Sc vs. siNup98	0.1852	-0.02885 to 0.3993	No	ns	0.0968
Repeat#4	1	0.850034	0.803891	1	0.745642	0.575677		Repeat#4	1.20597	1.02512	0.969469	1.20597	0.899223	0.69425		Sc vs. siNup133	0.1461	-0.06791 to 0.3602	No	ns	0.2172
Average	1	0.854479	0.88436	1	0.616737	0.392697		Average	1.26602	1.08081	1.11987	1.26602	0.773232	0.49404		16-
stdev	0	0.0327679	0.065012	0	0.171436	0.145452										Sc vs. siNup98	0.4928	0.2787 to 0.7068	Yes	####	<0.0001
SEM	0	0.016384	0.032506	0	0.0857179	0.0727258										Sc vs. siNup133	0.772	0.5579 to 0.9860	Yes	####	<0.0001
	A	B	C	D	E	F
																siNup98
																16+ vs. 16-	0.3076	0.1314 to 0.4838	Yes	**	0.0018
																siNup133
																16+ vs. 16-	0.6258	0.4496 to 0.8020	Yes	****	<0.0001
EF 4j	Effect of IVM on α-SynA53T shuttling in ATG16 WT, KO
Nucleus/Cytosol of α-SynA53T
	ATG16 WT				ATG16 KO
Exp. No.	ATG16+ IVM 0	ATG16+ IVM 5	ATG16+ IVM 10	ATG16+ IVM 25	ATG16- IVM 0	ATG16- IVM 5	ATG16- IVM 10	ATG16- IVM 25		Paired t test				Paired t test
Repeat#1	1	0.377343	0.786253	0.375875	1	0.47008	0.556613	0.590454			A vs B	A vs C	A vs D		E vs F	E vs G	E vs H
Repeat#2	1	0.39119	0.256228	0.158608	1	0.418988	0.336482	0.0824626		P value	0.135827	0.303478	0.0297006	P value	0.00203147	0.0252628	0.0495086
Repeat#3	1	0.922913	1.02348	0.548061	1	0.380142	0.599284	0.402659		P value summary	ns	ns	*	P value summary	**	*	*
Average	1	0.563815	0.688653	0.360848	1	0.42307	0.49746	0.358525		Significantly different (P < 0.05)?	No	No	Yes	Significantly different (P < 0.05)?	Yes	Yes	Yes
stdev	0	0.311065	0.392826	0.195161	0	0.0451078	0.141034	0.256856		One- or two-tailed P value?	Two-tailed	Two-tailed	Two-tailed	One- or two-tailed P value?	Two-tailed	Two-tailed	Two-tailed
SEM	0	0.179593	0.226798	0.112676	0	0.026043	0.0814261	0.148296
	A	B	C	D	E	F	G	H
EF 4k	Effect of autophagy depletion on α-SynA53T bound importin α
IP:GFP-α-SynA53T
Exp. No.	ATG16+AT	ATG16-AT								Paired t test
Repeat#1	1	0.814001									A vs B
Repeat#2	1	0.458855								P value	0.360642
Repeat#3	1	1.0863								P value summary	ns
Average	1	0.786386								Significantly different (P < 0.05)?	No
stdev	0	0.314634								One- or two-tailed P value?	Two-tailed
SEM	0	0.181654
	A	B
EF 4l	Effect of IPZ on α-SynA53T shuttling in ATG16 WT, KO
Nucleus/Cytosol of α-SynA53T
	ATG16+AT				ATG16-AT
Exp. No.	16+ DMSO	16+ IPZ1	16+ IPZ5	16+ IPZ10	16- DMSO	16- IPZ1	16- IPZ5	16- IPZ10		Paired t test				Paired t test
Repeat#1	1	0.739142	1.17847	1.02669	1	0.826668	1.31991	1.33734			A vs B	A vs C	A vs D		E vs F	E vs G	E vs H
Repeat#2	1	1.01936	1.06453	0.771602	1	0.882771	1.03272	1.30521		P value	0.457382	0.419366	0.831068	P value	0.471139	0.431267	0.31872
Repeat#3	1	1.10742	1.19384	1.14448	1	1.01592	0.755069	0.806648		P value summary	ns	ns	ns	P value summary	ns	ns	ns
Repeat#4	1	0.853084	0.855042	1.13835	1	1.08152	1.46156	1.13078		Significantly different (P < 0.05)?	No	No	No	Significantly different (P < 0.05)?	No	No	No
Average	1	0.92975	1.07297	1.02028	1	0.951719	1.14231	1.145		One- or two-tailed P value?	Two-tailed	Two-tailed	Two-tailed	One- or two-tailed P value?	Two-tailed	Two-tailed	Two-tailed
stdev	0	0.165131	0.156317	0.174402	0	0.117419	0.313809	0.243137
SEM	0	0.0825656	0.0781586	0.0872009	0	0.0587093	0.156904	0.121569
	A	B	C	D	E	F	G	H
