# Supplementary material for: Nuclear proteasomes buffer cytoplasmic proteins during autophagy compromise
Source: Nat Cell Biol. 2024 Aug 29;26(10):1691–9. doi: 10.1038/s41556-024-01488-7 (PMC11469956; doi:10.1038/s41556-024-01488-7)
Supplement: Supplementary file 19 — Statistical source data. [file 41556_2024_1488_MOESM19_ESM.xlsx]

## Sheet: Extended Fig 5
EF 5a	Misfolded protein inclusions in nucleus in ATG16 WT and KO
Ub+ puncta in nucleus (% of total)
Exp. No.	ATG16+	ATG16-				Paired t test
Repeat#1	11	17					A vs B
Repeat#2	4	14				P value	0.0444669
Repeat#3	5	10				P value summary	*
Average	6.66667	13.6667				Significantly different (P < 0.05)?	Yes
stdev	3.78594	3.51188				One- or two-tailed P value?	Two-tailed
SEM	2.18581	2.02759
	A	B
