# Supplementary material for: Nuclear proteasomes buffer cytoplasmic proteins during autophagy compromise
Source: Nat Cell Biol. 2024 Aug 29;26(10):1691–9. doi: 10.1038/s41556-024-01488-7 (PMC11469956; doi:10.1038/s41556-024-01488-7)
Supplement: Supplementary file 20 — Statistical source data. [file 41556_2024_1488_MOESM20_ESM.xlsx]

## Sheet: Extended Fig 6
EF 6a	AHA labelled proteins upon SBI treatment (IF)
Raw data from Fig 2f
Exp. No.	DMSO_Cyto	DMSO_Nu	SBI_Cyto	SBI_Nu						Paired t test
Repeat#1	1	1	1.20608	1.31226							C vs D
Repeat#2	1	1	1.05063	1.16912						P value	0.0074658
Repeat#3	1	1	0.956417	1.1598						P value summary	**
Repeat#4	1	1	1.2339	1.36829						Significantly different (P < 0.05)?	Yes
Average	1	1	1.11176	1.25237						One- or two-tailed P value?	Two-tailed
stdev	0	0	0.131253	0.104122
SEM	0	0	0.0656265	0.0520612
	A	B	C	D
EF 6c	AHA intensity in Nucleus and Cytosol upon MG132 by IF
Raw data from Fig 2g	ATG16+				ATG16-
Exp. No.	16+_Cyto_DMSO	16+_Nu_DMSO	16+_Cyto_MG	16+_Nu_MG	16-_Cyto_DMSO	16-_Nu_DMSO	16-_Cyto_MG	16-_Nu_MG		Paired t test
Repeat#1	1	1	2.1036	1.94289	1	1	2.04969	2.32256			C vs G	D vs H
Repeat#2	1	1	1.56843	1.42799	1	1	1.54285	1.90186		P value	0.278489	0.0103252
Repeat#3	1	1	1.52892	1.53255	1	1	1.53362	1.86881		P value summary	ns	*
Average	1	1	1.73365	1.63448	1	1	1.70872	2.03108		Significantly different (P < 0.05)?	No	Yes
stdev	0	0	0.320992	0.272159	0	0	0.29533	0.25297		One- or two-tailed P value?	Two-tailed	Two-tailed
SEM	0	0	0.185325	0.157131	0	0	0.170509	0.146052
	A	B	C	D	E	F	G	H
EF 6e	Nu/Cy AHA intensity upon MG132 by WB
	ATG16+		ATG16-
Exp. No.	ATG16+ DMSO	ATG16+ MG132	ATG16- DMSO	ATG16- MG132						Paired t test
Repeat#1	1	0.605583	1	2.57857							B vs D
Repeat#2	1	0.385751	1	1.49709						P value	0.0171205
Repeat#3	1	0.563342	1	1.43761						P value summary	*
Repeat#4	1	0.620214	1	1.20215						Significantly different (P < 0.05)?	Yes
Repeat#5	1	0.710404	1	1.26552						One- or two-tailed P value?	Two-tailed
Average	1	0.577059	1	1.59619
stdev	0	0.119628	0	0.562283
SEM	0	0.0534994	0	0.251461
	A	B	C	D
EF 6f	AHA intensity in Nucleus and Cytosol upon MG132 by WB
	ATG16+				ATG16-
Exp. No.	16+_Cyto_DMSO	16+_Nu_DMSO	16+_Cyto_MG	16+_Nu_MG	16-_Cyto_DMSO	16-_Nu_DMSO	16-_Cyto_MG	16-_Nu_MG		Paired t test
Repeat#1	1	1	1.66814	1.0102	1	1	1.50387	3.87784			C vs G	D vs H
Repeat#2	1	1	2.09972	0.809971	1	1	2.33849	3.50092		P value	0.121751	0.041942
Repeat#3	1	1	2.64813	1.4918	1	1	1.83275	2.63478		P value summary	ns	*
Repeat#4	1	1	2.34173	1.45238	1	1	1.5586	1.87368		Significantly different (P < 0.05)?	No	Yes
Repeat#5	1	1	1.96749	1.39771	1	1	1.55473	1.96755		One- or two-tailed P value?	Two-tailed	Two-tailed
Average	1	1	2.14504	1.23241	1	1	1.75769	2.77095
stdev	0	0	0.371751	0.304478	0	0	0.349361	0.898216
SEM	0	0	0.166252	0.136167	0	0	0.156239	0.401695
	A	B	C	D	E	F	G	H
EF 6h	Nu/Cy AHA intensity upon MG132 in ATG16 rescue by IF
	ATG16+		ATG16-
Exp. No.	16WT GFP_DMSO	16WT GFP_MG	16KO GFP_DMSO	16KO GFP_MG	16 KO GFPATG16_DMSO	16 KO GFPATG16_MG				Paired t test
Repeat#1	1	0.831756	1	1.06304	1	0.629104					B vs D	D vs F
Repeat#2	1	0.845083	1	1.05396	1	0.988457				P value	<0.0001	0.0477082
Repeat#3	1	0.817694	1	1.02659	1	0.769875				P value summary	****	*
Repeat#4	1	0.869118	1	1.10169	1	0.877564				Significantly different (P < 0.05)?	Yes	Yes
Average	1	0.840913	1	1.06132	1	0.81625				One- or two-tailed P value?	Two-tailed	Two-tailed
stdev	0	0.0218777	0	0.0310534	0	0.153394
SEM	0	0.0109388	0	0.0155267	0	0.0766968
	A	B	C	D	E	F
