# Supplementary material for: Nuclear proteasomes buffer cytoplasmic proteins during autophagy compromise
Source: Nat Cell Biol. 2024 Aug 29;26(10):1691–9. doi: 10.1038/s41556-024-01488-7 (PMC11469956; doi:10.1038/s41556-024-01488-7)
Supplement: Supplementary file 22 — Statistical source data. [file 41556_2024_1488_MOESM22_ESM.xlsx]

## Sheet: Extended Fig 7
EF 7a	Effect of LC3 WT or G120A on aSynA53T shuttling
	HA-A53T
	ATG16+ LC3 WT	ATG16+ LC3 G120A				Paired t test
Repeat#1	1	0.982375					A vs B
Repeat#2	1	0.931599				P value	0.971192
Repeat#3	1	1.12163				P value summary	ns
Repeat#4	1	1.00092				Significantly different (P < 0.05)?	No
Repeat#5	1	0.971283				One- or two-tailed P value?	Two-tailed
Repeat#6	1	0.998156
Average	1	1.00099
stdev	0	0.0641984
SEM	0	0.0262089
	A	B
EF 7c	Effect of SBI on aSynA53T-Importin alpha interaction
KPNA2/GFP-αSyn A53T in IP blot
	DMSO	SBI				Paired t test
Repeat#1	1	1.33911					A vs B
Repeat#2	1	1.35773				P value	0.0331966
Repeat#3	1	1.34616				P value summary	*
Repeat#4	1	1.85369				Significantly different (P < 0.05)?	Yes
Average	1	1.47417				One- or two-tailed P value?	Two-tailed
stdev	0	0.25313
SEM	0	0.126565
	A	B
EF 7d	Effect of autophagy depletion on NLS-tdTomato-NES reporter
	ATG16+	ATG16-				Paired t test
Repeat#1	1	1.28401					A vs B
Repeat#2	1	1.21483				P value	0.00663024
Repeat#3	1	1.24082				P value summary	**
Average	1	1.24655				Significantly different (P < 0.05)?	Yes
stdev	0	0.0349466				One- or two-tailed P value?	Two-tailed
SEM	0	0.0201764
EF 7e	Effect of SBI on NLS-tdTomato-NES reporter
	DMSO	SBI				Paired t test
Repeat#1	1	1.11538					A vs B
Repeat#2	1	1.15664				P value	0.0207431
Repeat#3	1	1.10711				P value summary	*
Repeat#4	1	1.14535				Significantly different (P < 0.05)?	Yes
Repeat#5	1	0.997805				One- or two-tailed P value?	Two-tailed
Average	1	1.10446
stdev	0	0.0630416
SEM	0	0.0281931
