# Supplementary material for: Nuclear proteasomes buffer cytoplasmic proteins during autophagy compromise
Source: Nat Cell Biol. 2024 Aug 29;26(10):1691–9. doi: 10.1038/s41556-024-01488-7 (PMC11469956; doi:10.1038/s41556-024-01488-7)
Supplement: Supplementary file 24 — Statistical source data. [file 41556_2024_1488_MOESM24_ESM.xlsx]

## Sheet: Extended Fig 8
EF 8b	Nu/Cy AHA intensity upon MG132 in Striatal cells
(i) Data with controls normalised to 1								(ii) Data with controls normalised to the sum of all data from the given experiment with controls normalised to 1 divided by the number of conditions.
	Q7/Q7		Q7/Q111		Q111/Q111				Q7/Q7		Q7/Q111		Q111/Q111			Two-way ANOVA with Tukey test
	Q7 DMSO	Q7 MG	Q7/Q111 DMSO	Q7/Q111 MG	Q111 DMSO	Q111 MG			Q7 DMSO	Q7 MG	Q7/Q111 DMSO	Q7/Q111 MG	Q111 DMSO	Q111 MG		Tukey's multiple comparisons test	Mean Diff.	95.00% CI of diff.	Below threshold?	Summary	Adjusted P Value
Repeat#1	1	1.11336	1	0.893864	1	0.892239		Repeat#1	1.01704	1.13234	1.01704	0.909097	1.01704	0.907444		MG132
Repeat#2	1	1.08713	1	0.871117	1	0.921733		Repeat#2	1.02041	1.10932	1.02041	0.888899	1.02041	0.940547		Q7/Q7 vs. Q7/Q111	0.2193	0.1839 to 0.2548	Yes	****	<0.0001
Repeat#3	1	1.05492	1	0.849045	1	0.857584		Repeat#3	1.04139	1.09858	1.04139	0.884185	1.04139	0.893077		Q7/Q7 vs. Q111/Q111	0.1997	0.1643 to 0.2351	Yes	****	<0.0001
Average	1	1.08514	1	0.871342	1	0.890519		Average	1.02628	1.11341	1.02628	0.89406	1.02628	0.913689
stdev	0	0.0292739	0	0.0224104	0	0.0321092										Q7/Q7
SEM	0	0.0169013	0	0.0129386	0	0.0185383										DMSO vs. MG132	-0.08713	-0.1161 to -0.05820	Yes	####	<0.0001
	A	B	C	D	E	F										Q7/Q111
																DMSO vs. MG132	0.1322	0.1033 to 0.1612	Yes	####	<0.0001
																Q111/Q111
																DMSO vs. MG132	0.1126	0.08366 to 0.1415	Yes	####	<0.0001
EF 8c	Nu-AHA intensity and Cy-AHA intensity upon MG132 in Striatal cells
1) Q7/Q7
Exp. No.	DMSO/Cyto_Q7/Q7	DMSO/Nu_Q7/Q7	MG/Cyto_Q7/Q7	MG/Nu_Q7/Q7			Paired t test
Repeat#1	1	1	1.60162	1.78318				C vs D
Repeat#2	1	1	1.45078	1.57719			P value	0.0516524
Repeat#3	1	1	1.39444	1.47102			P value summary	ns
Average	1	1	1.48228	1.61046			Significantly different (P < 0.05)?	No
stdev	0	0	0.107122	0.158721			One- or two-tailed P value?	Two-tailed
SEM	0	0	0.0618471	0.0916378
	A	B	C	D
2) Q7/Q111
Exp. No.	DMSO/Cyto_Q7Q111	DMSO/Nu_Q7Q111	MG/Cyto_Q7Q111	MG/Nu_Q7Q111			Paired t test
Repeat#1	1	1	1.56069	1.39504				C vs D
Repeat#2	1	1	1.80263	1.5703			P value	0.0185047
Repeat#3	1	1	1.79502	1.52405			P value summary	*
Average	1	1	1.71944	1.49646			Significantly different (P < 0.05)?	Yes
stdev	0	0	0.13754	0.0908268			One- or two-tailed P value?	Two-tailed
SEM	0	0	0.0794086	0.0524389
	A	B	C	D
3) Q111/Q111
Exp. No.	DMSO/Cyto_Q111/Q111	DMSO/Nu_Q111/Q111	MG/Cyto_Q111/Q111	MG/Nu_Q111/Q111			Paired t test
Repeat#1	1	1	1.84048	1.64215				C vs D
Repeat#2	1	1	1.86303	1.71722			P value	0.0230752
Repeat#3	1	1	1.77141	1.51913			P value summary	*
Average	1	1	1.82497	1.62617			Significantly different (P < 0.05)?	Yes
stdev	0	0	0.0477384	0.100005			One- or two-tailed P value?	Two-tailed
SEM	0	0	0.0275618	0.0577382
	A	B	C	D
EF 8d	Nu/Cy AHA intensity upon MG132 in HD fibroblast
(i) Data with controls normalised to 1										(ii) Data with controls normalised to the sum of all data from the given experiment with controls normalised to 1 divided by the number of conditions.
	Cont1_DMSO	Cont1 MG	Cont2 DMSO	Cont2 MG	HD1 DMSO	HD1 MG	HD2 DMSO	HD2 MG			Cont1_DMSO	Cont1 MG	Cont2 DMSO	Cont2 MG	HD1 DMSO	HD1 MG	HD2 DMSO	HD2 MG		Two-way ANOVA with Tukey test
Repeat#1	1	0.932207	1	0.96309	1	0.844322	1	0.834279		Repeat#1	1.05626	0.984652	1.05626	1.01727	1.05626	0.891823	1.05626	0.881215		Tukey's multiple comparisons test	Mean Diff.	95.00% CI of diff.	Below threshold?	Summary	Adjusted P Value
Repeat#2	1	0.985411	1	1.05447	1	0.917593	1	0.8506		Repeat#2	1.02458	1.00963	1.02458	1.08039	1.02458	0.940148	1.02458	0.871508		MG132
Repeat#3	1	0.995734	1	1.02341	1	0.91826	1	0.91991		Repeat#3	1.01816	1.01382	1.01816	1.042	1.01816	0.934935	1.01816	0.936615		Cont1 vs. HD1	0.0804	0.02281 to 0.1380	Yes	**	0.0052
Average	1	0.971117	1	1.01366	1	0.893392	1	0.868263		Average	1.033	1.0027	1.033	1.04655	1.033	0.922302	1.033	0.896446		Cont1 vs. HD2	0.1063	0.04867 to 0.1638	Yes	***	0.0004
stdev	0	0.0340903	0	0.0464654	0	0.0424967	0	0.0454662												Cont2 vs. HD1	0.1243	0.06666 to 0.1818	Yes	****	<0.0001
SEM	0	0.0196821	0	0.0268268	0	0.0245355	0	0.0262499												Cont2 vs. HD2	0.1501	0.09252 to 0.2077	Yes	****	<0.0001
	A	B	C	D	E	F	G	H
																				Cont1
																				DMSO vs. MG132	0.0303	-0.01237 to 0.07297	No	ns	0.1517
																				Cont2
																				DMSO vs. MG132	-0.01355	-0.05622 to 0.02912	No	ns	0.5103
																				HD1
																				DMSO vs. MG132	0.1107	0.06803 to 0.1534	Yes	####	<0.0001
																				HD2
																				DMSO vs. MG132	0.1366	0.09388 to 0.1792	Yes	####	<0.0001
EF 8e	Nu/Cy AHA intensity upon MG132 in HD fibroblast
(i) Data with controls normalised to 1										(ii) Data with controls normalised to the sum of all data from the given experiment with controls normalised to 1 divided by the number of conditions.
	Cont3 DMSO	Cont3 MG	HD3 DMSO	HD3 MG	HD4 DMSO	HD4 MG	HD5 DMSO	HD5 MG			Cont3 DMSO	Cont3 MG	HD3 DMSO	HD3 MG	HD4 DMSO	HD4 MG	HD5 DMSO	HD5 MG		Two-way ANOVA with Tukey test
Repeat#1	1	1.02243	1	0.848653	1	0.806165	1	0.791977		Repeat#1	1.07106	1.09508	1.07106	0.90896	1.07106	0.863453	1.07106	0.848256		Tukey's multiple comparisons test	Mean Diff.	95.00% CI of diff.	Below threshold?	Summary	Adjusted P Value
Repeat#2	1	1.0399	1	0.862059	1	0.83244	1	0.84148		Repeat#2	1.05598	1.09812	1.05598	0.910319	1.05598	0.879042	1.05598	0.888589		MG132
Repeat#3	1	0.920535	1	0.842474	1	0.794128	1	0.886772		Repeat#3	1.0747	0.989303	1.0747	0.90541	1.0747	0.853453	1.0747	0.953017		Cont3 vs. HD3	0.1526	0.08253 to 0.2227	Yes	****	<0.0001
Average	1	0.994288	1	0.851062	1	0.810911	1	0.840076		Average	1.06725	1.06083	1.06725	0.90823	1.06725	0.865316	1.06725	0.896621		Cont3 vs. HD4	0.1955	0.1254 to 0.2656	Yes	****	<0.0001
stdev	0	0.0644664	0	0.0100121	0	0.0195921	0	0.0474132												Cont3 vs. HD5	0.1642	0.09414 to 0.2343	Yes	****	<0.0001
SEM	0	0.0372197	0	0.00578051	0	0.0113115	0	0.027374
	A	B	C	D	E	F	G	H												Cont3
																				DMSO vs. MG132	0.006415	-0.04551 to 0.05834	No	ns	0.7967
																				HD3
																				DMSO vs. MG132	0.159	0.1071 to 0.2109	Yes	####	<0.0001
																				HD4
																				DMSO vs. MG132	0.2019	0.1500 to 0.2539	Yes	####	<0.0001
																				HD5
																				DMSO vs. MG132	0.1706	0.1187 to 0.2226	Yes	####	<0.0001
