# Supplementary material for: Nuclear proteasomes buffer cytoplasmic proteins during autophagy compromise
Source: Nat Cell Biol. 2024 Aug 29;26(10):1691–9. doi: 10.1038/s41556-024-01488-7 (PMC11469956; doi:10.1038/s41556-024-01488-7)
Supplement: Supplementary file 25 — Statistical source data. [file 41556_2024_1488_MOESM25_ESM.xlsx]

## Sheet: Extended Fig 9
EF 9d	Nu/Cy AHA intensity in Cont vs HTT125Q-derived neurons upon shATG16 KD
Raw data from Fig.4e
1) Cont iPSCs-derived neurons								(i) Data with controls normalised to 1								(ii) Data with controls normalised to the sum of all data from the given experiment with controls normalised to 1 divided by the number of conditions.
	shCont DMSO	shATG16#1 DMSO	shATG16#2 DMSO	shCont MG	shATG16#1 MG	shATG16#2 MG		Exp. No.	Cont_shCont DMSO	Cont_sh1 DMSO	Cont_sh3 DMSO	Cont_shCont MG	Cont_sh1 MG	Cont_sh3 MG		Exp. No.	Cont_shCont DMSO	Cont_sh1 DMSO	Cont_sh3 DMSO	Cont_shCont MG	Cont_sh1 MG	Cont_sh3 MG		One-way ANOVA with Dunnett test
Repeat#1	1	2.2701	2.14404	0.803738	1.01004	1.63102		Repeat#1	1	2.27011	2.14404	1	1.25668	2.02929		Repeat#1	0.554104	1.25787	1.18802	0.699958	0.879625	1.42042		Dunnett's multiple comparisons test	Mean Diff.	95.00% CI of diff.	Below threshold?	Summary	Adjusted P Value	A-?
Repeat#2	1	1.36351	2.81414	1.34543	1.99987	2.44163		Repeat#2	1	1.36351	2.81414	1	1.48642	1.81476		Repeat#2	0.579413	0.790034	1.63055	0.697483	1.03675	1.26576		shCont DMSO vs. shATG16#1 DMSO	-0.517	-0.8882 to -0.1458	Yes	**	0.0084	B	shATG16#1 DMSO
Repeat#3	1	3.04324	4.54965	1.73291	2.84826	2.93824		Repeat#3	1	3.04324	4.54965	1	1.64363	1.69555		Repeat#3	0.349126	1.06247	1.5884	0.691374	1.13636	1.17226		shCont DMSO vs. shATG16#2 DMSO	-0.735	-1.106 to -0.3638	Yes	***	0.0006	C	shATG16#2 DMSO
Repeat#4	1	2.63105	2.34737	1.04305	3.302	4.04765		Repeat#4	1	2.63105	2.34737	1	3.16572	3.8806		Repeat#4	0.501805	1.32027	1.17792	0.372841	1.18031	1.44685		Dunnett's multiple comparisons test	Mean Diff.	95.00% CI of diff.	Below threshold?	Summary	Adjusted P Value	D-?
Repeat#5	1	1.14927	1.08012	0.839829	1.8946	3.73528		Repeat#5	1	1.14927	1.08012	1	2.25594	4.44766		Repeat#5	0.928968	1.06763	1.0034	0.389428	0.878526	1.73205		shCont MG vs. shATG16#1 MG	-0.4521	-0.7341 to -0.1701	Yes	**	0.0032	E	shATG16#1 MG
Average	1	2.09143	2.58707	1.15299	2.21096	2.95876		Average	1	2.09143	2.58707	1	1.96168	2.77357		Average	0.582683	1.09966	1.31766	0.570217	1.02232	1.40747		shCont MG vs. shATG16#2 MG	-0.8373	-1.119 to -0.5552	Yes	****	<0.0001	F	shATG16#2 MG
stdev	0	0.813419	1.26767	0.38906	0.892099	0.977165		stdev	0	0.813419	1.26767	0	0.768171	1.29069
SEM	0	0.363772	0.566918	0.173993	0.398959	0.437001		SEM	0	0.363772	0.566918	0	0.343536	0.577213
	A	B	C	D	E	F			A	B	C	D	E	F
2) HTT125Q-derived neurons								(i) Data with controls normalised to 1								(ii) Data with controls normalised to the sum of all data from the given experiment with controls normalised to 1 divided by the number of conditions.
	125Q_shCont DMSO	125Q_sh1 DMSO	125Q_sh3 DMSO	125Q_shCont MG	125Q_sh1 MG	125Q_sh3 MG		Exp. No.	125Q_shCont DMSO	125Q_sh1 DMSO	125Q_sh3 DMSO	125Q_shCont MG	125Q_sh1 MG	125Q_sh3 MG		Exp. No.	125Q_shCont DMSO	125Q_sh1 DMSO	125Q_sh3 DMSO	125Q_shCont MG	125Q_sh1 MG	125Q_sh3 MG		One-way ANOVA with Dunnett test
Repeat#1	1	0.822092	0.510945	0.862618	0.625576	0.437802		Repeat#1	1	0.822092	0.510945	1	0.725207	0.507527		Repeat#1	1.28588	1.05711	0.657013	1.34364	0.97442	0.681936		Dunnett's multiple comparisons test	Mean Diff.	95.00% CI of diff.	Below threshold?	Summary	Adjusted P Value	A-?
Repeat#2	1	0.264355	1.13613	4.14907	0.893308	0.788887		Repeat#2	1	0.264355	1.13613	1	0.215303	0.190136		Repeat#2	1.24975	0.330377	1.41988	2.13456	0.459579	0.405857		shCont DMSO vs. shATG16#1 DMSO	0.4745	0.007401 to 0.9417	Yes	*	0.0466	B	shATG16#1 DMSO
Repeat#3	1	1.07265	0.82006	4.08649	1.65655	0.977884		Repeat#3	1	1.07265	0.82006	1	0.405373	0.239297		Repeat#3	1.03709	1.11243	0.850476	1.82407	0.739431	0.436495		shCont DMSO vs. shATG16#2 DMSO	0.2555	-0.2116 to 0.7226	No	ns	0.3221	C	shATG16#2 DMSO
Repeat#4	1	0.774228	0.648373	1.79075	1.47312	1.19829		Repeat#4	1	0.774228	0.648373	1	0.822627	0.669156		Repeat#4	1.23834	0.958756	0.802906	1.20396	0.990408	0.805635		Dunnett's multiple comparisons test	Mean Diff.	95.00% CI of diff.	Below threshold?	Summary	Adjusted P Value	D-?
Repeat#5	1	0.274175	0.860007	0.464608	0.275779	0.220966		Repeat#5	1	0.274176	0.860007	1	0.593574	0.475597		Repeat#5	1.40569	0.385406	1.2089	1.44986	0.860597	0.689547		shCont MG vs. shATG16#1 MG	0.7863	0.3549 to 1.218	Yes	**	0.0012	E	shATG16#1 MG
Average	1	0.6415	0.795103	2.27071	0.984867	0.724766		Average	1	0.6415	0.795103	1	0.552417	0.416343		Average	1.24335	0.768816	0.987835	1.59122	0.804887	0.603894		shCont MG vs. shATG16#2 MG	0.9873	0.5558 to 1.419	Yes	***	0.0002	F	shATG16#2 MG
stdev	0	0.35822	0.236332	1.75359	0.576591	0.396412		stdev	0	0.35822	0.236332	0	0.244863	0.198906
SEM	0	0.160201	0.105691	0.784231	0.257859	0.177281		SEM	0	0.160201	0.105691	0	0.109506	0.0889537
	A	B	C	D	E	F			A	B	C	D	E	F
EF 9e	Nu/Cy AHA intensity upon SBI in Striatal cells
(i) Data with controls normalised to 1								(ii) Data with controls normalised to the sum of all data from the given experiment with controls normalised to 1 divided by the number of conditions.
	Q7/Q7		Q7/Q111		Q111/Q111				Q7/Q7		Q7/Q111		Q111/Q111			Two-way ANOVA with Tukey test
	Q7 DMSO	Q7 SBI	Q7/Q111 DMSO	Q7/Q111 SBI	Q111 DMSO	Q111 SBI			Q7 DMSO	Q7 SBI	Q7/Q111 DMSO	Q7/Q111 SBI	Q111 DMSO	Q111 SBI		Tukey's multiple comparisons test	Mean Diff.	95.00% CI of diff.	Below threshold?	Summary	Adjusted P Value
Repeat#1	1	1.10236	1	0.879286	1	0.872914		Repeat#1	1.02484	1.12975	1.02484	0.901129	1.02484	0.894598		SBI
Repeat#2	1	1.13575	1	0.876565	1	0.924629		Repeat#2	1.01062	1.14782	1.01062	0.885875	1.01062	0.934449		Q7/Q7 vs. Q7/Q111	0.2765	0.2257 to 0.3274	Yes	****	<0.0001
Repeat#3	1	1.21163	1	0.874426	1	0.881791		Repeat#3	1.00539	1.21816	1.00539	0.879137	1.00539	0.886541		Q7/Q7 vs. Q111/Q111	0.26	0.2092 to 0.3109	Yes	****	<0.0001
Average	1	1.14992	1	0.876759	1	0.893111		Average	1.01362	1.16524	1.01362	0.888714	1.01362	0.905196
stdev	0	0.0559951	0	0.00243566	0	0.0276536										Q7/Q7
SEM	0	0.0323288	0	0.00140623	0	0.0159658										DMSO vs. SBI	-0.1516	-0.1932 to -0.1101	Yes	####	<0.0001
	A	B	C	D	E	F										Q7/Q111
																DMSO vs. SBI	0.1249	0.08337 to 0.1664	Yes	####	<0.0001
																Q111/Q111
																DMSO vs. SBI	0.1084	0.06688 to 0.1500	Yes	###	0.0001
EF 9f	Nu/Cy AHA intensity upon SBI in HD fibroblast
(i) Data with controls normalised to 1										(ii) Data with controls normalised to the sum of all data from the given experiment with controls normalised to 1 divided by the number of conditions.
	Cont3 DMSO	Cont3 SBI	HD3 DMSO	HD3 SBI	HD4 DMSO	HD4 SBI	HD5 DMSO	HD5 SBI			Cont3 DMSO	Cont3 SBI	HD3 DMSO	HD3 SBI	HD4 DMSO	HD4 SBI	HD5 DMSO	HD5 SBI		Two-way ANOVA with Tukey test
Repeat#1	1	1.07107	1	0.966215	1	0.937716	1	0.917395		Repeat#1	1.01363	1.08567	1.01363	0.979388	1.01363	0.9505	1.01363	0.929902		Tukey's multiple comparisons test	Mean Diff.	95.00% CI of diff.	Below threshold?	Summary	Adjusted P Value
Repeat#2	1	1.11779	1	0.92711	1	0.873551	1	0.88475		Repeat#2	1.02522	1.14598	1.02522	0.950492	1.02522	0.895582	1.02522	0.907064		SBI
Repeat#3	1	1.14796	1	0.921903	1	0.866792	1	0.932868		Repeat#3	1.01658	1.16699	1.01658	0.937188	1.01658	0.881163	1.01658	0.948335		Cont3 vs. HD3	0.1772	0.1239 to 0.2305	Yes	****	<0.0001
Average	1	1.11227	1	0.938409	1	0.892686	1	0.911671		Average	1.01848	1.13288	1.01848	0.955689	1.01848	0.909082	1.01848	0.928434		Cont3 vs. HD4	0.2238	0.1705 to 0.2771	Yes	****	<0.0001
stdev	0	0.0387409	0	0.0242208	0	0.0391429	0	0.0245645												Cont3 vs. HD5	0.2044	0.1512 to 0.2577	Yes	****	<0.0001
SEM	0	0.0223671	0	0.0139839	0	0.0225992	0	0.0141823
	A	B	C	D	E	F	G	H												Cont3
																				DMSO vs. SBI	-0.1144	-0.1539 to -0.07494	Yes	####	<0.0001
																				HD3
																				DMSO vs. SBI	0.06279	0.02333 to 0.1023	Yes	##	0.0039
																				HD4
																				DMSO vs. SBI	0.1094	0.06993 to 0.1489	Yes	####	<0.0001
																				HD5
																				DMSO vs. SBI	0.09004	0.05058 to 0.1295	Yes	###	0.0002
EF 9g	AHA intensity in Nucleus and Cytosol upon MG132/ SBI in HD fibroblast
1) Cont1	DMSO		SBI		MG		SB/MG
	DMSO/Cyto_Cont1	DMSO/Nu_Cont1	SBI/Cyto_Cont1	SBI//Nu_Cont1	MG/Cyto_Cont1	MG/Nu_Cont1	MG SBI/Cyto_Cont1	MG SBI/Nu_Cont1		Paired t test
Repeat#1	1	1	1.25074	1.30261	1.96029	1.8596	1.94432	1.87149			C vs D	E vs F	G vs H
Repeat#2	1	1	1.05831	1.14954	1.55698	1.57212	1.82767	1.82987		P value	0.0807702	0.818634	0.679531
Repeat#3	1	1	1.30205	1.48562	1.74359	1.69527	2.05054	2.11625		P value summary	ns	ns	ns
Repeat#4	1	1	1.03452	1.06266	1.50561	1.59786	1.5943	1.65905		Significantly different (P < 0.05)?	No	No	No
Average	1	1	1.1614	1.25011	1.69162	1.68121	1.85421	1.86917		One- or two-tailed P value?	Two-tailed	Two-tailed	Two-tailed
stdev	0	0	0.134772	0.185715	0.206243	0.130219	0.195723	0.188634
SEM	0	0	0.0673858	0.0928577	0.103121	0.0651097	0.0978615	0.094317
	A	B	C	D	E	F	G	H
2) Cont2	DMSO		SBI		MG		SB/MG
	DMSO/Cyto_Cont2	DMSO/Nu_Cont2	SBI/Cyto_Cont2	SBI//Nu_Cont2	MG/Cyto_Cont2	MG/Nu_Cont2	MG SBI/Cyto_Cont2	MG SBI/Nu_Cont2		Paired t test
Repeat#1	1	1	1.01675	1.14594	1.79459	1.74673	1.661	1.70064			C vs D	E vs F	G vs H
Repeat#2	1	1	0.957767	1.12364	1.41271	1.35606	1.4899	1.48238		P value	0.000342135	0.760451	0.295964
Repeat#3	1	1	1.32357	1.46807	2.02574	2.01531	2.22007	2.22551		P value summary	***	ns	ns
Repeat#4	1	1	1.13267	1.29072	1.64045	1.83394	1.74182	1.92274		Significantly different (P < 0.05)?	Yes	No	No
Average	1	1	1.10769	1.25709	1.71837	1.73801	1.7782	1.83281		One- or two-tailed P value?	Two-tailed	Two-tailed	Two-tailed
stdev	0	0	0.161219	0.15896	0.258058	0.278126	0.312743	0.317578
SEM	0	0	0.0806095	0.07948	0.129029	0.139063	0.156371	0.158789
	A	B	C	D	E	F	G	H
3) HD1	DMSO		SBI		MG		SB/MG
	DMSO/Cyto_HD1	DMSO/Nu_HD1	SBI/Cyto_HD1	SBI//Nu_HD1	MG/Cyto_HD1	MG/Nu_HD1	MG SBI/Cyto_HD1	MG SBI/Nu_HD1		Paired t test
Repeat#1	1	1	1.23728	1.16425	1.79313	1.67246	2.13037	1.93823			C vs D	E vs F	G vs H
Repeat#2	1	1	1.18962	1.1323	1.54528	1.28315	1.64193	1.43136		P value	0.00840442	0.0317507	0.0160264
Repeat#3	1	1	1.33837	1.23318	1.50961	1.34541	1.63381	1.48636		P value summary	**	*	*
Repeat#4	1	1	1.11713	1.06287	1.8775	1.47636	2.17617	1.81573		Significantly different (P < 0.05)?	Yes	Yes	Yes
Average	1	1	1.2206	1.14815	1.68138	1.44434	1.89557	1.66792		One- or two-tailed P value?	Two-tailed	Two-tailed	Two-tailed
stdev	0	0	0.0927607	0.0707424	0.181639	0.172077	0.298174	0.247547
SEM	0	0	0.0463804	0.0353712	0.0908194	0.0860386	0.149087	0.123773
	A	B	C	D	E	F	G	H
4) HD2	DMSO		SBI		MG		SB/MG
	DMSO/Cyto_HD2	DMSO/Nu_HD2	SBI/Cyto_HD2	SBI//Nu_HD2	MG/Cyto_HD2	MG/Nu_HD2	MG SBI/Cyto_HD2	MG SBI/Nu_HD2		Paired t test
Repeat#1	1	1	1.37218	1.2388	1.81618	1.60326	2.20387	1.94355			C vs D	E vs F	G vs H
Repeat#2	1	1	1.45728	1.35041	1.70504	1.39092	2.08826	1.78908		P value	0.00268038	0.0744116	0.0148505
Repeat#3	1	1	1.17745	1.0555	2.0508	1.8174	2.02131	1.5462		P value summary	**	ns	*
Repeat#4	1	1	1.34201	1.26371	1.97087	1.98191	2.12633	1.93515		Significantly different (P < 0.05)?	Yes	No	Yes
Average	1	1	1.33723	1.2271	1.88572	1.69838	2.10994	1.8035		One- or two-tailed P value?	Two-tailed	Two-tailed	Two-tailed
stdev	0	0	0.11717	0.124002	0.1549	0.256992	0.0761958	0.185614
SEM	0	0	0.058585	0.0620011	0.0774501	0.128496	0.0380979	0.0928071
	A	B	C	D	E	F	G	H
EF 9h	AHA intensity in Nucleus and Cytosol upon MG132/ SBI in HD fibroblast
1) Cont3	DMSO		SBI		MG		SB/MG
	DMSO/Cyto_Cont3	DMSO/Nu_Cont3	SBI/Cyto_Cont3	SBI//Nu_Cont3	MG/Cyto_Cont3	MG/Nu_Cont3	MG SBI/Cyto_Cont3	MG SBI/Nu_Cont3		Paired t test
Repeat#1	1	1	1.22888	1.31622	1.80188	1.84229	1.77094	1.97472			C vs D	E vs F	G vs H
Repeat#2	1	1	1.10955	1.24024	1.58858	1.65196	2.01389	2.23456		P value	0.0228724	0.908425	0.0395864
Repeat#3	1	1	1.02581	1.17759	1.60115	1.47391	1.82014	1.92483		P value summary	*	ns	*
Average	1	1	1.12141	1.24468	1.66387	1.65605	1.86832	2.0447		Significantly different (P < 0.05)?	Yes	No	Yes
stdev	0	0	0.102055	0.0694213	0.119686	0.184222	0.128441	0.166301		One- or two-tailed P value?	Two-tailed	Two-tailed	Two-tailed
SEM	0	0	0.0589216	0.0400804	0.0691006	0.10636	0.0741553	0.0960142
	A	B	C	D	E	F	G	H
2) HD3	DMSO		SBI		MG		SB/MG
	DMSO/Cyto_HD3	DMSO/Nu_HD3	SBI/Cyto_HD3	SBI//Nu_HD3	MG/Cyto_HD3	MG/Nu_HD3	MG SBI/Cyto_HD3	MG SBI/Nu_HD3		Paired t test
Repeat#1	1	1	1.05507	1.01942	1.82117	1.54554	1.87637	1.57805			C vs D	E vs F	G vs H
Repeat#2	1	1	1.3072	1.21192	1.87077	1.61271	2.09213	1.74515		P value	0.0590184	0.00240089	0.00196338
Repeat#3	1	1	1.00655	0.927941	1.47563	1.24318	1.73718	1.42118		P value summary	ns	**	**
Average	1	1	1.12294	1.05309	1.72252	1.46714	1.90189	1.58146		Significantly different (P < 0.05)?	No	Yes	Yes
stdev	0	0	0.161408	0.144952	0.215248	0.196845	0.178846	0.16201		One- or two-tailed P value?	Two-tailed	Two-tailed	Two-tailed
SEM	0	0	0.0931888	0.083688	0.124274	0.113649	0.103257	0.0935365
	A	B	C	D	E	F	G	H
3) HD4	DMSO		SBI		MG		SB/MG
	DMSO/Cyto_HD4	DMSO/Nu_HD4	SBI/Cyto_HD4	SBI//Nu_HD4	MG/Cyto_HD4	MG/Nu_HD4	MG SBI/Cyto_HD4	MG SBI/Nu_HD4		Paired t test
Repeat#1	1	1	1.2401	1.16286	2.03414	1.63985	2.02263	1.66067			C vs D	E vs F	G vs H
Repeat#2	1	1	1.17352	1.02513	1.34999	1.12379	1.656	1.3477		P value	0.0354516	0.0230542	0.00388744
Repeat#3	1	1	1.14184	0.989735	1.61413	1.28182	1.87301	1.49133		P value summary	*	*	**
Average	1	1	1.18515	1.05924	1.66609	1.34849	1.85055	1.4999		Significantly different (P < 0.05)?	Yes	Yes	Yes
stdev	0	0	0.050153	0.091465	0.345021	0.264412	0.184347	0.156662		One- or two-tailed P value?	Two-tailed	Two-tailed	Two-tailed
SEM	0	0	0.0289558	0.0528073	0.199198	0.152658	0.106433	0.0904488
	A	B	C	D	E	F	G	H
4) HD5	DMSO		SBI		MG		SB/MG
	DMSO/Cyto_HD5	DMSO/Nu_HD5	SBI/Cyto_HD5	SBI//Nu_HD5	MG/Cyto_HD5	MG/Nu_HD5	MG SBI/Cyto_HD5	MG SBI/Nu_HD5		Paired t test
Repeat#1	1	1	1.31945	1.21046	2.77855	2.20054	3.04451	2.43249			C vs D	E vs F	G vs H
Repeat#2	1	1	1.39685	1.23586	1.70212	1.4323	1.96556	1.67656		P value	0.0510953	0.0996965	0.0640757
Repeat#3	1	1	1.03032	0.961152	1.67893	1.48883	2.10013	1.80272		P value summary	ns	ns	ns
Average	1	1	1.24887	1.13582	2.0532	1.70722	2.37007	1.97059		Significantly different (P < 0.05)?	No	No	No
stdev	0	0	0.19319	0.151803	0.628279	0.428163	0.587946	0.40496		One- or two-tailed P value?	Two-tailed	Two-tailed	Two-tailed
SEM	0	0	0.111538	0.0876435	0.362737	0.2472	0.339451	0.233804
	A	B	C	D	E	F	G	H
