# Supplementary material for: Nuclear proteasomes buffer cytoplasmic proteins during autophagy compromise
Source: Nat Cell Biol. 2024 Aug 29;26(10):1691–9. doi: 10.1038/s41556-024-01488-7 (PMC11469956; doi:10.1038/s41556-024-01488-7)
Supplement: Supplementary file 27 — Statistical source data. [file 41556_2024_1488_MOESM27_ESM.xlsx]

## Sheet: Extended Fig 10
EF 10b	% of cells having polyQ aggregates in cytoplasm
	HTT125Q							Two-way ANOVA with Tukey test
	Cont	+ MG132	Atg16 sh1	Atg16 sh1 + MG132	Atg16 sh2	Atg16 sh2 + MG132		Tukey's multiple comparisons test	Mean Diff.	95.00% CI of diff.	Below threshold?	Summary	Adjusted P Value
Repeat#1	50	80	70	80	55	100		Cont
Repeat#2	40	70	60	70	65	90		DMSO vs. MG132	-25	-43.19 to -6.805	Yes	**	0.0098
Repeat#3	70	80	70	90	70	70		shATG16#1
Repeat#4	30	60	40	80	50	80		DMSO vs. MG132	-20	-38.19 to -1.805	Yes	*	0.033
Average	47.5	72.5	60	80	60	85		shATG16#2
stdev	17.0783	9.57427	14.1421	8.16497	9.12871	12.9099		DMSO vs. MG132	-25	-43.19 to -6.805	Yes	**	0.0098
SEM	8.53913	4.78714	7.07107	4.08248	4.56435	6.45497
	A	B	C	D	E	F
EF 10c	Aggregates in cytoplasm (% of area)
	HTT125Q							Two-way ANOVA with Tukey test
	Cont	+ MG132	Atg16 sh1	Atg16 sh1 + MG132	Atg16 sh2	Atg16 sh2 + MG132		Tukey's multiple comparisons test	Mean Diff.	95.00% CI of diff.	Below threshold?	Summary	Adjusted P Value
Repeat#1	10.7788	26.7334	17.5744	25.7509	19.4364	29.803		DMSO
Repeat#2	7.72571	19.1306	17.7508	23.6166	22.9707	21.9402		Cont vs. shATG16#1	-8.65	-13.64 to -3.661	Yes	***	0.0009
Repeat#3	9.71834	23.6661	17.6158	24.0094	17.2571	24.4124		Cont vs. shATG16#2	-10.22	-15.21 to -5.229	Yes	***	0.0002
Repeat#4	7.3579	22.8574	17.2381	17.7068	16.7878	28.4785
Average	8.89518	23.0969	17.5448	22.7709	19.113	26.1585		Cont
stdev	1.62854	3.12712	0.217866	3.50117	2.81883	3.62897		DMSO vs. MG132	-14.2	-18.31 to -10.09	Yes	****	<0.0001
SEM	0.81427	1.56356	0.108933	1.75058	1.40941	1.81448		shATG16#1
	A	B	C	D	E	F		DMSO vs. MG132	-5.226	-9.333 to -1.119	Yes	*	0.0155
								shATG16#2
								DMSO vs. MG132	-7.046	-11.15 to -2.939	Yes	**	0.002
EF 10d	Cell death upon MG132 treatment in Striatal cells
(i) Data with controls normalised to 1								(ii) Data with controls normalised to the sum of all data from the given experiment with controls normalised to 1 divided by the number of conditions.
	Q7/Q7		Q7/Q111		Q111/Q111				Q7/Q7		Q7/Q111		Q111/Q111			Two-way ANOVA with Tukey test
	Q7 DMSO	Q7 MG	Q7/Q111 DMSO	Q7/Q111 MG	Q111 DMSO	Q111 MG			Q7 DMSO	Q7 MG	Q7/Q111 DMSO	Q7/Q111 MG	Q111 DMSO	Q111 MG		Tukey's multiple comparisons test	Mean Diff.	95.00% CI of diff.	Below threshold?	Summary	Adjusted P Value
Repeat#1	1	2.81354	1	8.61469	1	8.94273		Repeat#1	0.256729	0.722316	0.256729	2.21164	0.256729	2.29586		MG132
Repeat#2	1	3.27644	1	9.87258	1	9.43505		Repeat#2	0.234521	0.768393	0.234521	2.31533	0.234521	2.21272		Q7/Q7 vs. Q7/Q111	-1.137	-1.440 to -0.8349	Yes	****	<0.0001
Repeat#3	1	2.81737	1	4.41638	1	4.40422		Repeat#3	0.409893	1.15482	0.409893	1.81024	0.409893	1.80526		Q7/Q7 vs. Q111/Q111	-1.204	-1.506 to -0.9012	Yes	****	<0.0001
Repeat#4	1	3.44142	1	6.30222	1	7.26455		Repeat#4	0.299877	1.032	0.299877	1.88989	0.299877	2.17847
Average	1	3.08719	1	7.30147	1	7.51164		Average	0.300255	0.919383	0.300255	2.05678	0.300255	2.12308
stdev	0	0.320927	0	2.42607	0	2.27044
SEM	0	0.160463	0	1.21303	0	1.13522
	A	B	C	D	E	F
EF 10e	Cell death upon MG132/SBI treatment in Cont and HTT125Q iPSC-derived neuron
1) Time-dependnet Cell death with MG5/SB10 in Cont-iPSC derived neurons (Ease of viewing)
	Cont_DMSO			Cont_SBI			Cont_MG5			Cont_MG5/SBI				Average						stdev						SEM						Paired t test
Time (h)	Repeat#1	Repeat#2	Repeat#3	Repeat#1	Repeat#2	Repeat#3	Repeat#1	Repeat#2	Repeat#3	Repeat#1	Repeat#2	Repeat#3		Time (h)	Cont_DMSO	Cont_SBI	Cont_MG	Cont_MG/SBI		Time (h)	Cont_DMSO	Cont_SBI	Cont_MG	Cont_MG/SBI		Time (h)	Cont_DMSO	Cont_SBI	Cont_MG	Cont_MG/SBI		P value	Cont
0	1	1	1	1	1	1	1	1	1	1	1	1		0	1	1	1	1		0	0	0	0	0		0	0	0	0	0		Time (h)	DMSO vs SBI	DMSO vs MG	SBI vs SBI/MG
3	1	1	1	0.97221	1.01365	1.0777	1.05083	0.972644	1.08592	1.02307	1.02104	1.17914		3	1	1.02118	1.03647	1.07441		3	0	0.0531458	0.0579896	0.0906981		3	0	0.0306837	0.0334803	0.0523646		3	0.280645	0.194914	0.0946158
6	1	1	1	1.01801	1.08554	1.09613	1.0728	1.00478	1.02828	1.07763	1.07044	1.21781		6	1	1.06656	1.03529	1.12196		6	0	0.042377	0.0345457	0.0830862		6	0	0.0244664	0.019945	0.0479699		6	0.0563569	0.109443	0.148123
9	1	1	1	1.08676	1.10963	1.28995	1.07764	1.02128	1.22224	1.13759	1.10588	1.44269		9	1	1.16211	1.10706	1.22872		9	0	0.111297	0.103657	0.185983		9	0	0.0642572	0.0598466	0.107377		9	0.0638505	0.10777	0.141772
12	1	1	1	1.09397	1.06847	1.24632	1.14549	1.00024	1.17513	1.21455	1.05324	1.43753		12	1	1.13625	1.10696	1.23511		12	0	0.0961712	0.0935972	0.192967		12	0	0.0555245	0.0540384	0.11141		12	0.0667911	0.0931787	0.122144
15	1	1	1	1.13067	1.0946	1.34566	1.14994	1.05614	1.23332	1.27569	1.06304	1.55432		15	1	1.19031	1.14647	1.29768		15	0	0.135741	0.0886375	0.246376		15	0	0.0783704	0.0511749	0.142245		15	0.0679304	0.0517371	0.136844
18	1	1	1	1.12823	1.08465	1.3229	1.15458	1.0563	1.30261	1.28631	1.06781	1.61318		18	1	1.17859	1.17117	1.32243		18	0	0.126855	0.123989	0.274473		18	0	0.0732397	0.0715853	0.158467		18	0.0674768	0.0696395	0.123618
21	1	1	1	1.17058	1.09094	1.43448	1.1998	1.05394	1.33481	1.3024	1.11627	1.68918		21	1	1.232	1.19618	1.36928		21	0	0.179815	0.140468	0.29225		21	0	0.103816	0.0810995	0.168731		21	0.0774967	0.0683532	0.0870508
24	1	1	1	1.25772	1.19627	1.19095	1.2314	1.11291	1.2	1.31741	1.29396	1.43389		24	1	1.21498	1.18144	1.34842		24	0	0.0371093	0.0613888	0.0749454		24	0	0.0214251	0.0354429	0.0432698		24	0.0048933	0.0180532	0.0697032
27	1	1	1	1.28274	1.28146	1.37704	1.32065	1.11593	1.28231	1.40616	1.43553	1.53776		27	1	1.31375	1.23963	1.45981		27	0	0.0548165	0.108827	0.0690816		27	0	0.0316483	0.0628311	0.0398843		27	0.00501128	0.0311922	0.00306432	**p < 0.01
30	1	1	1	1.26724	1.39928	1.48314	1.25934	1.14174	1.41232	1.37402	1.67037	1.6979		30	1	1.38322	1.27113	1.58076		30	0	0.108843	0.135677	0.179573		30	0	0.0628403	0.078333	0.103676		30	0.0129256	0.0371438	0.0273549	*p < 0.05
	A			B			C			D					A	B	C	D			A	B	C	D			A	B	C	D		One- or two-tailed P value?	One-tailed	One-tailed	One-tailed
2) Time-dependnet Cell death with MG5/SB10 in HTT125Q-iPSC derived neurons
	HTT125Q_DMSO			HTT125Q_SBI			HTT125Q_MG5			HTT125Q_MG5/SBI				Average						stdev						SEM						Paired t test
Time (h)	Repeat#1	Repeat#2	Repeat#3	Repeat#1	Repeat#2	Repeat#3	Repeat#1	Repeat#2	Repeat#3	Repeat#1	Repeat#2	Repeat#3		Time (h)	HTT125Q_DMSO	HTT125Q_SBI	HTT125Q_MG	HTT125Q_MG/SBI		Time (h)	HTT125Q_DMSO	HTT125Q_SBI	HTT125Q_MG	HTT125Q_MG/SBI		Time (h)	HTT125Q_DMSO	HTT125Q_SBI	HTT125Q_MG	HTT125Q_MG/SBI		P value	HTT125Q
0	1	1	1	1	1	1	1	1	1	1	1	1		0	1	1	1	1		0	0	0	0	0		0	0	0	0	0		Time (h)	DMSO vs SBI	DMSO vs MG	SBI vs SBI/MG
3	1	1	1	0.991357	1.00878	1.03941	1.03747	1.06248	1.05576	1.02789	1.04672	1.18687		3	1	1.01318	1.0519	1.08716		3	0	0.024325	0.0129459	0.0868642		3	0	0.0140441	0.00747433	0.0501511		3	0.223541	0.010057	0.0908453
6	1	1	1	1.02918	1.07086	1.07105	1.05036	1.06965	1.16187	1.11493	1.04446	1.32891		6	1	1.05703	1.09396	1.16277		6	0	0.0241207	0.0595966	0.148135		6	0	0.0139261	0.0344081	0.085526		6	0.0273871	0.0560101	0.164605
9	1	1	1	1.05666	1.10347	1.0747	1.08325	1.06108	1.21024	1.12418	1.12911	1.43458		9	1	1.07828	1.11819	1.22929		9	0	0.0236135	0.0804841	0.177807		9	0	0.0136333	0.0464675	0.102657		9	0.0145102	0.0630064	0.143706
12	1	1	1	1.09388	1.12098	1.16156	1.16072	1.11981	1.33456	1.19285	1.23999	1.59141		12	1	1.12547	1.20503	1.34141		12	0	0.0340584	0.114026	0.217778		12	0	0.0196636	0.0658328	0.125734		12	0.0118451	0.0447386	0.0906689
15	1	1	1	1.11319	1.19294	1.31896	1.20042	1.16051	1.4066	1.28566	1.29188	1.73216		15	1	1.20837	1.25584	1.43656		15	0	0.10375	0.132075	0.256012		15	0	0.0599003	0.0762534	0.147809		15	0.0368158	0.0392562	0.0690142
18	1	1	1	1.14982	1.28373	1.36004	1.21396	1.21849	1.50828	1.35078	1.36109	1.84267		18	1	1.26453	1.31358	1.51818		18	0	0.106417	0.168629	0.281061		18	0	0.0614398	0.097358	0.162271		18	0.0249692	0.0421871	0.0843446
21	1	1	1	1.21855	1.40525	1.53319	1.27256	1.29255	1.69556	1.47152	1.54646	2.01197		21	1	1.38566	1.42022	1.67665		21	0	0.158228	0.238656	0.292803		21	0	0.091353	0.137788	0.16905		21	0.0258943	0.046396	0.0496837
24	1	1	1	1.36532	1.54498	1.42291	1.3989	1.43252	1.67767	1.63922	1.70831	1.97031		24	1	1.4444	1.50303	1.77261		24	0	0.0917385	0.152175	0.174659		24	0	0.0529652	0.087858	0.10084		24	0.0069544	0.0145882	0.0513327
27	1	1	1	1.41666	1.74768	1.80476	1.47913	1.45969	1.73982	1.79319	1.78889	2.12617		27	1	1.65637	1.55955	1.90275		27	0	0.209549	0.156423	0.193499		27	0	0.120983	0.0903108	0.111717		27	0.0161678	0.0125371	0.0704775	**p < 0.01
30	1	1	1	1.50886	1.80892	1.85893	1.62339	1.5977	1.71415	1.8708	1.9189	2.15555		30	1	1.72557	1.64508	1.98175		30	0	0.189334	0.0611835	0.152425		30	0	0.109312	0.0353243	0.0880025		30	0.0109764	0.0014926	0.0384752	*p < 0.05
	E			F			G			H					E	F	G	H			E	F	G	H			E	F	G	H		One- or two-tailed P value?	One-tailed	One-tailed	One-tailed
EF 10f	Cell death upon MG132/SBI treatment in Cont and HTT125Q iPSC-derived neuron
1) Time-dependnet Cell death in Cont and HTT125Q iPSC-derived neurons
	Cont_DMSO			Cont_SBI			Cont_MG2			Cont_MG2/SBI			HTT125Q_DMSO			HTT125Q_SBI			HTT125Q_MG2			HTT125Q_MG2/SBI
Time (h)	Repeat#1	Repeat#2	Repeat#3	Repeat#1	Repeat#2	Repeat#3	Repeat#1	Repeat#2	Repeat#3	Repeat#1	Repeat#2	Repeat#3	Repeat#1	Repeat#2	Repeat#3	Repeat#1	Repeat#2	Repeat#3	Repeat#1	Repeat#2	Repeat#3	Repeat#1	Repeat#2	Repeat#3
0	1	1	1	1	1	1	1	1	1	1	1	1	1	1	1	1	1	1	1	1	1	1	1	1
3	1	1	1	0.97221	1.01365	1.0777	0.997127	1.02831	1.10277	1.00681	1.00299	1.1306	1	1	1	0.991357	1.00878	1.03941	1.03222	1.01819	1.12443	1.0216	1.04251	1.16698
6	1	1	1	1.01801	1.08554	1.09613	1.01586	1.04194	1.07273	1.0538	1.03133	1.18302	1	1	1	1.02918	1.07086	1.07105	1.06144	1.03269	1.20914	1.08934	1.07319	1.32342
9	1	1	1	1.08676	1.10963	1.28995	1.05528	1.07417	1.29585	1.11498	1.06379	1.30538	1	1	1	1.05666	1.10347	1.0747	1.08644	1.06783	1.3459	1.13139	1.11802	1.44939
12	1	1	1	1.09397	1.06847	1.24632	1.05516	1.05746	1.1594	1.11908	1.06442	1.27568	1	1	1	1.09388	1.12098	1.16156	1.16369	1.12677	1.37629	1.25188	1.22425	1.56812
15	1	1	1	1.13067	1.0946	1.34566	1.08307	1.09279	1.25225	1.16007	1.14725	1.42644	1	1	1	1.11319	1.19294	1.31896	1.21422	1.16081	1.5262	1.39792	1.28507	1.74455
18	1	1	1	1.12823	1.08465	1.3229	1.11081	1.07908	1.17887	1.1679	1.13604	1.30393	1	1	1	1.14982	1.28373	1.36004	1.18997	1.21497	1.6229	1.54631	1.42165	1.92074
21	1	1	1	1.17058	1.09094	1.43448	1.11886	1.10804	1.24403	1.25837	1.229	1.42445	1	1	1	1.21856	1.40525	1.53319	1.26058	1.31902	1.69708	1.70989	1.52465	2.07539
24	1	1	1	1.25772	1.19627	1.19095	1.18983	1.14157	1.27902	1.32813	1.28074	1.35671	1	1	1	1.36532	1.54498	1.42291	1.33928	1.45957	1.57761	1.92973	1.64876	2.30187
27	1	1	1	1.28274	1.28146	1.37704	1.20759	1.14613	1.29983	1.37035	1.30036	1.3989	1	1	1	1.41666	1.74768	1.80476	1.49351	1.55485	1.75651	2.16062	1.74114	2.31681
30	1	1	1	1.26724	1.39928	1.48314	1.18342	1.1581	1.37806	1.38436	1.35361	1.46375	1	1	1	1.50886	1.80892	1.85893	1.65311	1.68192	1.76479	2.34555	1.83912	2.2574
	A			B			C			D			E			F			G			H
Average
Time (h)	Cont_DMSO	Cont_SBI	Cont_MG	Cont_MG/SBI	HTT125Q_DMSO	HTT125Q_SBI	HTT125Q_MG	HTT125Q_MG/SBI			Paired t test
0	1	1	1	1	1	1	1	1			P value	Cont			HTT125Q			Cont vs HTT125Q
3	1	1.02118	1.04274	1.0468	1	1.01318	1.05828	1.07703			Time (h)	DMSO vs SBI	DMSO vs MG	SBI vs SBI/MG	DMSO vs SBI	DMSO vs MG	SBI vs SBI/MG	SBI	MG	SBI/MG
6	1	1.06656	1.04351	1.08938	1	1.05703	1.10109	1.16198			3	0.280647	0.152928	0.153925	0.223541	0.111196	0.0915513	0.33911	0.182969	0.0301128
9	1	1.16211	1.14177	1.16138	1	1.07828	1.16672	1.23293			6	0.0563566	0.0589848	0.317866	0.027386	0.10281	0.149681	0.234812	0.153989	0.0829436
12	1	1.13625	1.09068	1.15306	1	1.12547	1.22225	1.34808			9	0.0638506	0.103927	0.488721	0.0145106	0.102166	0.149702	0.166081	0.135517	0.0996032
15	1	1.19031	1.14271	1.24459	1	1.20837	1.30041	1.47585			12	0.0667913	0.0593238	0.125324	0.0118451	0.0518499	0.0699108	0.406383	0.0482461	0.029215
18	1	1.17859	1.12292	1.20262	1	1.26453	1.34261	1.62957			15	0.0679302	0.0606943	0.0337062	0.0368159	0.059386	0.0547572	0.348772	0.0611957	0.0236341
21	1	1.232	1.15698	1.30394	1	1.38566	1.42556	1.76998			18	0.067477	0.026422	0.192269	0.0249691	0.0673436	0.0486647	0.134564	0.0961044	0.0247267
24	1	1.21498	1.20347	1.32186	1	1.4444	1.45882	1.96012			21	0.0774968	0.0346691	0.119901	0.0258943	0.0448304	0.0510753	0.100266	0.0522384	0.0226937
27	1	1.31375	1.21785	1.35653	1	1.65637	1.60162	2.07286			24	0.00489329	0.0184963	0.0346798	0.00695441	0.0108777	0.0745269	0.040519	0.0204172	0.0312801
30	1	1.38322	1.23986	1.40057	1	1.72557	1.69994	2.14736			27	0.00501128	0.019779	0.098308	0.0161678	0.00849685	0.10064	0.0411939	0.00855357	0.0187129	**p < 0.01
	A	B	C	D	E	F	G	H			30	0.0129255	0.0373242	0.381847	0.0109764	0.0011397	0.106049	0.0108639	0.00371229	0.0165389	*p < 0.05
											One- or two-tailed P value?	One-tailed	One-tailed	One-tailed	One-tailed	One-tailed	One-tailed	One-tailed	One-tailed	One-tailed
2) Cell death (Area under the curve, AUC)
AUC ; raw data
		Cont				HTT125Q					Paired t test
	Exp. No.	DMSO	SBI	MG	SBI/MG	DMSO	SBI	MG	SBI/MG			Cont vs HTT125Q
	REP#1	0	3.957	2.786	5.315	0	5.099	6.504	14.73			SBI	MG	SBI/MG
	REP#2	0	3.675	2.546	4.298	0	8.649	6.887	10.5		P value	0.0782776	0.0250147	0.0215765
	REP#3	0	7.868	6.221	9.111	0	9.648	13.86	22.49		P value summary	ns	*	*
	Average	0	5.16667	3.851	6.24133	0	7.79867	9.08367	15.9067		Significantly different (P < 0.05)?	No	Yes	Yes
	stdev	0	2.34367	2.05599	2.53669	0	2.39074	4.14086	6.08099		One- or two-tailed P value?	One-tailed	One-tailed	One-tailed
	SEM	0	1.35312	1.18702	1.46456	0	1.3803	2.39072	3.51086
AUC ; norm to SBI
		Cont			HTT125Q						Paired t test
	Exp. No.	SBI	MG	SBI/MG	SBI	MG	SBI/MG					Cont	HTT125Q
	REP#1	1	0.704069	1.34319	1	1.27554	2.8888					SBI vs SBI/MG	SBI vs SBI/MG
	REP#2	1	0.692789	1.16952	1	0.796277	1.21401				P value	0.0324443	0.0728336
	REP#3	1	0.790671	1.15798	1	1.43657	2.33105				P value summary	*	ns
	Average	1	0.729176	1.22356	1	1.16946	2.14462				Significantly different (P < 0.05)?	Yes	No
	stdev	0	0.0535538	0.103758	0	0.333066	0.852817				One- or two-tailed P value?	One-tailed	One-tailed
	SEM	0	0.0309193	0.0599049	0	0.192296	0.492374
EF 10g	Cell death upon MG132/SBI treatment in Cont and HTT125Q iPSC-derived neuron
1) Time-dependnet Cell death with MG2/SB10 in Cont-iPSC derived neurons
	Cont_DMSO			Cont_SBI			Cont_MG2			Cont_MG2/SBI				Average						stdev						SEM						Paired t test
Time (h)	Repeat#1	Repeat#2	Repeat#3	Repeat#1	Repeat#2	Repeat#3	Repeat#1	Repeat#2	Repeat#3	Repeat#1	Repeat#2	Repeat#3		Time (h)	Cont_DMSO	Cont_SBI	Cont_MG	Cont_MG/SBI		Time (h)	Cont_DMSO	Cont_SBI	Cont_MG	Cont_MG/SBI		Time (h)	Cont_DMSO	Cont_SBI	Cont_MG	Cont_MG/SBI		P value	Cont
0	1	1	1	1	1	1	1	1	1	1	1	1		0	1	1	1	1		0	0	0	0	0		0	0	0	0	0		Time (h)	DMSO vs SBI	DMSO vs MG	SBI vs SBI/MG
3	1	1	1	0.97221	1.01365	1.0777	0.997127	1.02831	1.10277	1.00681	1.00299	1.1306		3	1	1.02118	1.04274	1.0468		3	0	0.0531459	0.0542768	0.0725946		3	0	0.0306838	0.0313367	0.0419125		3	0.280647	0.152928	0.153925
6	1	1	1	1.01801	1.08554	1.09613	1.01586	1.04194	1.07273	1.0538	1.03133	1.18302		6	1	1.06656	1.04351	1.08938		6	0	0.0423769	0.0284671	0.0818662		6	0	0.0244663	0.0164355	0.0472655		6	0.0563566	0.0589848	0.317866
9	1	1	1	1.08676	1.10963	1.28995	1.05528	1.07417	1.29585	1.11498	1.06379	1.30538		9	1	1.16211	1.14177	1.16138		9	0	0.111297	0.133777	0.127306		9	0	0.0642572	0.0772363	0.0735		9	0.0638506	0.103927	0.488721
12	1	1	1	1.09397	1.06847	1.24632	1.05516	1.05746	1.1594	1.11908	1.06442	1.27568		12	1	1.13625	1.09068	1.15306		12	0	0.0961712	0.0595319	0.109655		12	0	0.0555245	0.0343708	0.0633091		12	0.0667913	0.0593238	0.125324
15	1	1	1	1.13067	1.0946	1.34566	1.08307	1.09279	1.25225	1.16007	1.14725	1.42644		15	1	1.19031	1.14271	1.24459		15	0	0.135741	0.0949947	0.157621		15	0	0.0783703	0.0548452	0.0910024		15	0.0679302	0.0606943	0.0337062
18	1	1	1	1.12823	1.08465	1.3229	1.11081	1.07908	1.17887	1.1679	1.13604	1.30393		18	1	1.17859	1.12292	1.20262		18	0	0.126855	0.0509864	0.0891709		18	0	0.0732399	0.029437	0.0514828		18	0.067477	0.026422	0.192269
21	1	1	1	1.17058	1.09094	1.43448	1.11886	1.10804	1.24403	1.25837	1.229	1.42445		21	1	1.232	1.15698	1.30394		21	0	0.179815	0.0755852	0.105393		21	0	0.103816	0.0436391	0.0608489		21	0.0774968	0.0346691	0.119901
24	1	1	1	1.25772	1.19627	1.19095	1.18983	1.14157	1.27902	1.32813	1.28074	1.35671		24	1	1.21498	1.20347	1.32186		24	0	0.0371092	0.0697324	0.0383669		24	0	0.021425	0.04026	0.0221512		24	0.00489329	0.0184963	0.0346798
27	1	1	1	1.28274	1.28146	1.37704	1.20759	1.14613	1.29983	1.37035	1.30036	1.3989		27	1	1.31375	1.21785	1.35653		27	0	0.0548165	0.0773629	0.0507005		27	0	0.0316483	0.0446655	0.0292719		27	0.00501128	0.019779	0.098308	**p < 0.01
30	1	1	1	1.26724	1.39928	1.48314	1.18342	1.1581	1.37806	1.38436	1.35361	1.46375		30	1	1.38322	1.23986	1.40057		30	0	0.108842	0.120354	0.0568343		30	0	0.0628402	0.0694863	0.0328133		30	0.0129255	0.0373242	0.381847	*p < 0.05
	A			B			C			D					A	B	C	D			A	B	C	D			A	B	C	D		One- or two-tailed P value?	One-tailed	One-tailed	One-tailed
2) Time-dependnet Cell death with MG2/SB10 in HTT125Q-iPSC derived neurons
	HTT125Q_DMSO			HTT125Q_SBI			HTT125Q_MG2			HTT125Q_MG2/SBI				Average						stdev						SEM						Paired t test
Time (h)	Repeat#1	Repeat#2	Repeat#3	Repeat#1	Repeat#2	Repeat#3	Repeat#1	Repeat#2	Repeat#3	Repeat#1	Repeat#2	Repeat#3		Time (h)	HTT125Q_DMSO	HTT125Q_SBI	HTT125Q_MG	HTT125Q_MG/SBI		Time (h)	HTT125Q_DMSO	HTT125Q_SBI	HTT125Q_MG	HTT125Q_MG/SBI		Time (h)	HTT125Q_DMSO	HTT125Q_SBI	HTT125Q_MG	HTT125Q_MG/SBI		P value	HTT125Q
0	1	1	1	1	1	1	1	1	1	1	1	1		0	1	1	1	1		0	0	0	0	0		0	0	0	0	0		Time (h)	DMSO vs SBI	DMSO vs MG	SBI vs SBI/MG
3	1	1	1	0.991357	1.00878	1.03941	1.03222	1.01819	1.12443	1.0216	1.04251	1.16698		3	1	1.01318	1.05828	1.07703		3	0	0.0243253	0.0577154	0.0785995		3	0	0.0140442	0.033322	0.0453795		3	0.223541	0.111196	0.0915513
6	1	1	1	1.02918	1.07086	1.07105	1.06144	1.03269	1.20914	1.08934	1.07319	1.32342		6	1	1.05703	1.10109	1.16198		6	0	0.0241201	0.0946724	0.140042		6	0	0.0139258	0.0546591	0.0808533		6	0.027386	0.10281	0.149681
9	1	1	1	1.05666	1.10347	1.0747	1.08644	1.06783	1.3459	1.13139	1.11802	1.44939		9	1	1.07828	1.16672	1.23293		9	0	0.0236137	0.155448	0.187576		9	0	0.0136334	0.0897479	0.108297		9	0.0145106	0.102166	0.149702
12	1	1	1	1.09388	1.12098	1.16156	1.16369	1.12677	1.37629	1.25188	1.22425	1.56812		12	1	1.12547	1.22225	1.34808		12	0	0.0340584	0.134672	0.191059		12	0	0.0196636	0.077753	0.110308		12	0.0118451	0.0518499	0.0699108
15	1	1	1	1.11319	1.19294	1.31896	1.21422	1.16081	1.5262	1.39792	1.28507	1.74455		15	1	1.20837	1.30041	1.47585		15	0	0.103751	0.197356	0.239445		15	0	0.0599004	0.113944	0.138243		15	0.0368159	0.059386	0.0547572
18	1	1	1	1.14982	1.28373	1.36004	1.18997	1.21497	1.6229	1.54631	1.42165	1.92074		18	1	1.26453	1.34261	1.62957		18	0	0.106417	0.243059	0.259756		18	0	0.0614396	0.14033	0.14997		18	0.0249691	0.0673436	0.0486647
21	1	1	1	1.21856	1.40525	1.53319	1.26058	1.31902	1.69708	1.70989	1.52465	2.07539		21	1	1.38566	1.42556	1.76998		21	0	0.158228	0.236951	0.280245		21	0	0.091353	0.136804	0.1618		21	0.0258943	0.0448304	0.0510753
24	1	1	1	1.36532	1.54498	1.42291	1.33928	1.45957	1.57761	1.92973	1.64876	2.30187		24	1	1.4444	1.45882	1.96012		24	0	0.0917386	0.119168	0.327611		24	0	0.0529653	0.0688018	0.189146		24	0.00695441	0.0108777	0.0745269
27	1	1	1	1.41666	1.74768	1.80476	1.49351	1.55485	1.75651	2.16062	1.74114	2.31681		27	1	1.65637	1.60162	2.07286		27	0	0.209549	0.1376	0.297701		27	0	0.120983	0.0794434	0.171878		27	0.0161678	0.00849685	0.10064	**p < 0.01
30	1	1	1	1.50886	1.80892	1.85893	1.65311	1.68192	1.76479	2.34555	1.83912	2.2574		30	1	1.72557	1.69994	2.14736		30	0	0.189334	0.0579796	0.270555		30	0	0.109312	0.0334745	0.156205		30	0.0109764	0.0011397	0.106049	*p < 0.05
	E			F			G			H					E	F	G	H			E	F	G	H			E	F	G	H		One- or two-tailed P value?	One-tailed	One-tailed	One-tailed
